# Supplementary material for: Increased expression of human endogenous retrovirus K in endomyocardial biopsies from patients with cardiomyopathy – a transcriptomics meta-analysis
Source: BMC Genomics. 2024 Jul 20;25:707. doi: 10.1186/s12864-024-10595-6 (PMC11264874; doi:10.1186/s12864-024-10595-6)
Supplement: Supplementary file 1 — Supplementary Material 1. [file 12864_2024_10595_MOESM1_ESM.xlsx]

## Sheet: Bioprojects and Samples
Run	BioProject	Platform	diagnosis	Bases	Age	sex	race	unmappedBases
SRR10676821	PRJNA595151	ILLUMINA	healthy	11656601000	18	male	African American	301820016
SRR10676822	PRJNA595151	ILLUMINA	healthy	22426813300	26	male	African American	584286872
SRR10676823	PRJNA595151	ILLUMINA	healthy	8209514500	17	male	African American	175502620
SRR10676824	PRJNA595151	ILLUMINA	healthy	13471669750	59	female	African American	424751806
SRR10676825	PRJNA595151	ILLUMINA	healthy	7962752500	59	female	African American	503043604
SRR10676826	PRJNA595151	ILLUMINA	healthy	11067795750	50	male	Caucasian	616116314
SRR10676827	PRJNA595151	ILLUMINA	healthy	8583631250	15	male	African American	984384486
SRR10676828	PRJNA595151	ILLUMINA	healthy	10025167250	53	female	African American	369698234
SRR10676829	PRJNA595151	ILLUMINA	healthy	10013548250	62	female	African American	243354996
SRR10676830	PRJNA595151	ILLUMINA	healthy	17805263400	16	female	Caucasian	3247580948
SRR10676831	PRJNA595151	ILLUMINA	healthy	7879651500	51	male	Caucasian	579526174
SRR10676832	PRJNA595151	ILLUMINA	healthy	11002795000	25	male	African American	280872974
SRR10676833	PRJNA595151	ILLUMINA	healthy	11624179000	54	male	Caucasian	927692288
SRR10676834	PRJNA595151	ILLUMINA	healthy	9868091250	62	female	Caucasian	324613756
SRR10676835	PRJNA595151	ILLUMINA	healthy	13065012750	75	male	Caucasian	308940226
SRR10676836	PRJNA595151	ILLUMINA	healthy	19703854600	62	female	Caucasian	476293556
SRR10676837	PRJNA595151	ILLUMINA	healthy	12579192000	58	male	Caucasian	365717136
SRR10676838	PRJNA595151	ILLUMINA	healthy	27684955600	33	male	Caucasian	686278898
SRR10676839	PRJNA595151	ILLUMINA	healthy	9658953500	67	female	Caucasian	322334816
SRR10676840	PRJNA595151	ILLUMINA	healthy	14890428000	58	female	Caucasian	462839984
SRR10676843	PRJNA595151	ILLUMINA	HCM	12212479750	38	female	Caucasian	414074728
SRR10676844	PRJNA595151	ILLUMINA	DCM	8930781500	32	female	African American	211957072
SRR10676845	PRJNA595151	ILLUMINA	DCM	10382116250	48	male	African American	340752596
SRR10676846	PRJNA595151	ILLUMINA	DCM	9498985500	41	male	African American	203599990
SRR10676847	PRJNA595151	ILLUMINA	DCM	10987164250	28	female	African American	213547980
SRR10676848	PRJNA595151	ILLUMINA	DCM	11990876250	46	male	African American	594943928
SRR10676849	PRJNA595151	ILLUMINA	DCM	10111831250	52	female	African American	300542532
SRR10676850	PRJNA595151	ILLUMINA	HCM	13252852000	21	female	Caucasian	486557196
SRR10676851	PRJNA595151	ILLUMINA	DCM	12208770750	57	male	African American	600851996
SRR10676852	PRJNA595151	ILLUMINA	DCM	15048025800	41	female	Caucasian	671048148
SRR10676853	PRJNA595151	ILLUMINA	DCM	21088952600	54	female	Caucasian	490943622
SRR10676854	PRJNA595151	ILLUMINA	DCM	12481162500	65	male	Caucasian	739682248
SRR10676855	PRJNA595151	ILLUMINA	DCM	9559166000	56	female	Caucasian	490050814
SRR10676856	PRJNA595151	ILLUMINA	DCM	11125598750	53	male	Caucasian	252958148
SRR10676857	PRJNA595151	ILLUMINA	DCM	11688068250	53	male	African American	842682046
SRR10676858	PRJNA595151	ILLUMINA	DCM	8997716000	46	male	Caucasian	254724758
SRR10676859	PRJNA595151	ILLUMINA	DCM	8387102750	63	male	Caucasian	467887816
SRR10676860	PRJNA595151	ILLUMINA	DCM	9978556500	59	male	Caucasian	290704760
SRR10676861	PRJNA595151	ILLUMINA	DCM	9325608500	50	male	Caucasian	237776284
SRR10676863	PRJNA595151	ILLUMINA	DCM	11777522500	65	male	Caucasian	691643638
SRR10676864	PRJNA595151	ILLUMINA	DCM	12517714000	57	female	African American	820342948
SRR10676865	PRJNA595151	ILLUMINA	DCM	15415306500	47	male	Caucasian	568881470
SRR10676866	PRJNA595151	ILLUMINA	DCM	6907546750	59	male	Caucasian	213679034
SRR10676867	PRJNA595151	ILLUMINA	DCM	12165048000	56	female	Caucasian	598914868
SRR10676868	PRJNA595151	ILLUMINA	DCM	9283234250	48	male	Caucasian	334287708
SRR10676869	PRJNA595151	ILLUMINA	DCM	9005171000	55	male	Caucasian	481436922
SRR10676870	PRJNA595151	ILLUMINA	DCM	9065986500	64	male	African American	327538016
SRR10676871	PRJNA595151	ILLUMINA	DCM	11316199500	54	male	Caucasian	471592138
SRR10676872	PRJNA595151	ILLUMINA	DCM	9660869000	48	male	Caucasian	195764008
SRR10676873	PRJNA595151	ILLUMINA	DCM	9749764750	63	male	African American	411987086
SRR10676874	PRJNA595151	ILLUMINA	DCM	8910469500	61	female	African American	353203052
SRR10676875	PRJNA595151	ILLUMINA	DCM	9633164000	57	male	African American	698303008
SRR10676876	PRJNA595151	ILLUMINA	DCM	10371032250	49	male	Caucasian	741483390
SRR10676877	PRJNA595151	ILLUMINA	DCM	7179571500	56	male	Caucasian	542162962
SRR10676878	PRJNA595151	ILLUMINA	DCM	12130099750	44	female	African American	450841546
SRR10676879	PRJNA595151	ILLUMINA	DCM	13997207750	53	male	Caucasian	457491664
SRR10676880	PRJNA595151	ILLUMINA	DCM	8898418750	60	female	Caucasian	219670902
SRR10676881	PRJNA595151	ILLUMINA	DCM	7800969500	48	male	Caucasian	481698528
SRR10676882	PRJNA595151	ILLUMINA	DCM	7873747750	51	male	Caucasian	239932166
SRR10676883	PRJNA595151	ILLUMINA	DCM	8266516250	53	male	Caucasian	249525812
SRR10676884	PRJNA595151	ILLUMINA	DCM	11793396250	58	female	African American	455403528
SRR10676885	PRJNA595151	ILLUMINA	DCM	8688928250	51	female	Caucasian	576066124
SRR10676886	PRJNA595151	ILLUMINA	DCM	7734070250	25	male	African American	260497242
SRR10676887	PRJNA595151	ILLUMINA	DCM	13756282500	58	male	Caucasian	517154422
SRR10676888	PRJNA595151	ILLUMINA	DCM	20409454000	62	male	Caucasian	1078784108
SRR10676889	PRJNA595151	ILLUMINA	DCM	14762191250	48	male	African American	684306072
SRR10676890	PRJNA595151	ILLUMINA	DCM	10269052250	47	male	Caucasian	202425546
SRR10676891	PRJNA595151	ILLUMINA	DCM	17244791500	65	male	Caucasian	684991804
SRR10676892	PRJNA595151	ILLUMINA	DCM	8184687250	64	male	Caucasian	325593430
SRR10676893	PRJNA595151	ILLUMINA	DCM	9234330500	20	female	African American	207946100
SRR10676894	PRJNA595151	ILLUMINA	DCM	13309176500	63	male	African American	773858256
SRR10676895	PRJNA595151	ILLUMINA	HCM	11329602500	48	female	Caucasian	281033298
SRR10676896	PRJNA595151	ILLUMINA	DCM	10727269000	54	male	Caucasian	449296538
SRR10676897	PRJNA595151	ILLUMINA	DCM	11509888000	62	male	African American	319205002
SRR10676898	PRJNA595151	ILLUMINA	DCM	33097243250	57	female	Caucasian	1316137732
SRR10676899	PRJNA595151	ILLUMINA	DCM	10163292500	45	female	Caucasian	334127466
SRR10676900	PRJNA595151	ILLUMINA	DCM	8977941500	66	male	Caucasian	271186306
SRR10676901	PRJNA595151	ILLUMINA	DCM	9006757500	52	female	Caucasian	922869970
SRR10676902	PRJNA595151	ILLUMINA	DCM	32011238000	63	male	African American	1043770908
SRR10676903	PRJNA595151	ILLUMINA	DCM	13833939750	51	male	Caucasian	548195316
SRR10676904	PRJNA595151	ILLUMINA	HCM	9080067250	65	male	Caucasian	465747726
SRR10676905	PRJNA595151	ILLUMINA	DCM	10837719000	34	female	African American	521073828
SRR10676906	PRJNA595151	ILLUMINA	DCM	9672374500	58	female	Caucasian	368536508
SRR10676907	PRJNA595151	ILLUMINA	DCM	9151153000	65	male	Caucasian	444715836
SRR10676908	PRJNA595151	ILLUMINA	DCM	14653046000	41	male	Caucasian	569465710
SRR10676909	PRJNA595151	ILLUMINA	DCM	12124479750	32	female	African American	330296838
SRR10676910	PRJNA595151	ILLUMINA	DCM	8929969000	48	female	African American	233943024
SRR10676911	PRJNA595151	ILLUMINA	DCM	9346972250	21	female	African American	221218216
SRR10676912	PRJNA595151	ILLUMINA	DCM	14249633000	59	male	African American	595673062
SRR10676913	PRJNA595151	ILLUMINA	HCM	9474331750	30	female	Caucasian	226162036
SRR10676914	PRJNA595151	ILLUMINA	HCM	16172455000	53	female	Caucasian	649054716
SRR10676915	PRJNA595151	ILLUMINA	DCM	8468411750	61	female	Caucasian	462136526
SRR10676916	PRJNA595151	ILLUMINA	DCM	9556263250	47	male	Caucasian	303289618
SRR10676917	PRJNA595151	ILLUMINA	HCM	14575275000	54	male	Caucasian	430052212
SRR10676918	PRJNA595151	ILLUMINA	DCM	9834199000	34	female	African American	512777242
SRR10676919	PRJNA595151	ILLUMINA	DCM	15071691000	56	male	African American	610554154
SRR10676920	PRJNA595151	ILLUMINA	DCM	8134801500	55	female	African American	262219066
SRR10676921	PRJNA595151	ILLUMINA	HCM	14262376000	49	female	Caucasian	440850008
SRR10676922	PRJNA595151	ILLUMINA	DCM	7250110000	50	male	African American	276241094
SRR10676923	PRJNA595151	ILLUMINA	HCM	13190049750	67	male	Caucasian	500879446
SRR10676924	PRJNA595151	ILLUMINA	DCM	9031729500	45	male	Caucasian	298947184
SRR10676925	PRJNA595151	ILLUMINA	DCM	9598402750	33	male	African American	360103312
SRR10676926	PRJNA595151	ILLUMINA	DCM	8118601500	634	male	African American	398908334
SRR10676927	PRJNA595151	ILLUMINA	DCM	8276765000	443	male	African American	314559940
SRR10676928	PRJNA595151	ILLUMINA	DCM	8905959750	59	male	Caucasian	287965102
SRR10676929	PRJNA595151	ILLUMINA	DCM	11636008000	53	male	Caucasian	410630952
SRR10676930	PRJNA595151	ILLUMINA	DCM	9258056750	61	female	Caucasian	204849120
SRR10676931	PRJNA595151	ILLUMINA	DCM	10422252500	53	female	African American	1000795094
SRR10676932	PRJNA595151	ILLUMINA	DCM	18082215350	62	female	African American	648950770
SRR10676933	PRJNA595151	ILLUMINA	DCM	9037931250	63	female	Caucasian	858582422
SRR10676934	PRJNA595151	ILLUMINA	DCM	10248973500	46	male	African American	598002312
SRR10676935	PRJNA595151	ILLUMINA	DCM	7745365000	48	female	Caucasian	323764832
SRR10676936	PRJNA595151	ILLUMINA	DCM	8874070000	62	male	African American	306433858
SRR10676937	PRJNA595151	ILLUMINA	DCM	14484345250	33	female	African American	372484308
SRR10676938	PRJNA595151	ILLUMINA	DCM	10274427500	29	female	African American	299807548
SRR10676939	PRJNA595151	ILLUMINA	HCM	11327093250	53	male	Caucasian	596927296
SRR10676940	PRJNA595151	ILLUMINA	DCM	13808133000	63	female	Caucasian	507819566
SRR10676941	PRJNA595151	ILLUMINA	DCM	10654787750	42	male	Caucasian	297021376
SRR10676942	PRJNA595151	ILLUMINA	DCM	28191042100	54	male	Caucasian	1068456720
SRR10676943	PRJNA595151	ILLUMINA	DCM	11950963250	58	female	Caucasian	568017952
SRR10676944	PRJNA595151	ILLUMINA	DCM	12410975500	58	male	Caucasian	746147922
SRR10676945	PRJNA595151	ILLUMINA	DCM	22856522300	53	female	Caucasian	610664942
SRR10676946	PRJNA595151	ILLUMINA	DCM	10827745500	54	male	Caucasian	320574496
SRR10676947	PRJNA595151	ILLUMINA	DCM	14276799000	60	female	African American	523241936
SRR10676948	PRJNA595151	ILLUMINA	HCM	9356417500	46	female	African American	425551330
SRR10676949	PRJNA595151	ILLUMINA	healthy	10636193500	49	male	African American	483288624
SRR10676950	PRJNA595151	ILLUMINA	DCM	11201166250	20	female	African American	344009838
SRR10676951	PRJNA595151	ILLUMINA	DCM	7996398750	44	male	African American	367218962
SRR10676952	PRJNA595151	ILLUMINA	healthy	9489422750	44	male	African American	173576158
SRR10676953	PRJNA595151	ILLUMINA	DCM	13251127000	54	male	African American	355887406
SRR10676954	PRJNA595151	ILLUMINA	healthy	9427464500	66	male	Caucasian	256046364
SRR10676955	PRJNA595151	ILLUMINA	healthy	19247453300	71	male	Caucasian	504846956
SRR10676956	PRJNA595151	ILLUMINA	DCM	10313323000	38	male	African American	986524918
SRR10676957	PRJNA595151	ILLUMINA	healthy	10887423500	59	male	Caucasian	221823304
SRR10676958	PRJNA595151	ILLUMINA	DCM	9439907500	50	male	African American	221293756
SRR10676959	PRJNA595151	ILLUMINA	DCM	18974868600	39	female	African American	538909684
SRR10676960	PRJNA595151	ILLUMINA	DCM	11060034250	56	female	African American	327760098
SRR10676961	PRJNA595151	ILLUMINA	healthy	9322907250	59	male	Caucasian	209645066
SRR10676962	PRJNA595151	ILLUMINA	healthy	12812951750	65	female	Caucasian	368780210
SRR10676963	PRJNA595151	ILLUMINA	DCM	8695753750	48	female	Caucasian	286269042
SRR10676964	PRJNA595151	ILLUMINA	healthy	14572117000	65	female	African American	518352664
SRR10676965	PRJNA595151	ILLUMINA	DCM	20561482500	59	male	African American	1043834362
SRR10676966	PRJNA595151	ILLUMINA	DCM	11092396000	44	male	Caucasian	311444618
SRR10676967	PRJNA595151	ILLUMINA	healthy	8841799000	69	female	Caucasian	731002526
SRR10676968	PRJNA595151	ILLUMINA	healthy	11144779000	61	male	Caucasian	345646030
SRR10676969	PRJNA595151	ILLUMINA	DCM	9414501500	61	female	Caucasian	930872050
SRR10676970	PRJNA595151	ILLUMINA	healthy	8379654000	52	female	Caucasian	1302699532
SRR10676971	PRJNA595151	ILLUMINA	healthy	9612030500	33	male	Caucasian	265076188
SRR10676972	PRJNA595151	ILLUMINA	healthy	20227877150	51	female	Caucasian	802520746
SRR10676973	PRJNA595151	ILLUMINA	healthy	13630723250	73	female	African American	363037172
SRR10676974	PRJNA595151	ILLUMINA	DCM	10306055250	49	male	African American	298464664
SRR10676975	PRJNA595151	ILLUMINA	healthy	13016487250	68	female	Caucasian	328718426
SRR10676976	PRJNA595151	ILLUMINA	DCM	11367355750	26	male	African American	295566418
SRR10676977	PRJNA595151	ILLUMINA	healthy	12513341500	53	male	African American	414447672
SRR10676978	PRJNA595151	ILLUMINA	healthy	13143881000	65	female	Caucasian	673927608
SRR10676979	PRJNA595151	ILLUMINA	healthy	11828694500	55	female	Caucasian	344934906
SRR10676980	PRJNA595151	ILLUMINA	healthy	10297744250	80	female	Caucasian	216294670
SRR10676981	PRJNA595151	ILLUMINA	healthy	9714993250	20	female	African American	222637314
SRR10676982	PRJNA595151	ILLUMINA	DCM	18759163500	58	male	Caucasian	566288916
SRR10676983	PRJNA595151	ILLUMINA	DCM	7870070500	45	male	African American	191405252
SRR10676984	PRJNA595151	ILLUMINA	healthy	16092853000	61	female	Caucasian	424408000
SRR10676985	PRJNA595151	ILLUMINA	healthy	8128594250	51	male	African American	320514048
SRR10676987	PRJNA595151	ILLUMINA	healthy	15260715750	65	female	Caucasian	538465026
SRR10676988	PRJNA595151	ILLUMINA	healthy	9398637750	64	female	African American	248080488
SRR10676989	PRJNA595151	ILLUMINA	DCM	9214813000	40	female	Caucasian	681303618
SRR10676990	PRJNA595151	ILLUMINA	healthy	12491394500	56	male	Caucasian	448038250
SRR10676991	PRJNA595151	ILLUMINA	healthy	11706367500	45	female	Caucasian	297174686
SRR10676992	PRJNA595151	ILLUMINA	healthy	11935799750	61	male	Caucasian	292023344
SRR10676993	PRJNA595151	ILLUMINA	healthy	9262419500	34	male	Caucasian	201343866
SRR10676994	PRJNA595151	ILLUMINA	healthy	13463010750	24	female	Caucasian	590233606
SRR10676995	PRJNA595151	ILLUMINA	healthy	24233806850	56	male	Caucasian	641832608
SRR10676996	PRJNA595151	ILLUMINA	DCM	12459037750	56	male	African American	522654242
SRR10676997	PRJNA595151	ILLUMINA	healthy	10196307250	44	male	African American	266610454
SRR10676998	PRJNA595151	ILLUMINA	healthy	8046572500	37	female	Caucasian	422334314
SRR10676999	PRJNA595151	ILLUMINA	healthy	14935393750	57	female	Caucasian	503953154
SRR10677000	PRJNA595151	ILLUMINA	healthy	10514235750	64	male	Caucasian	435898646
SRR10677001	PRJNA595151	ILLUMINA	HCM	11170543500	65	female	Caucasian	292096560
SRR10677002	PRJNA595151	ILLUMINA	healthy	10120004750	46	male	African American	207144622
SRR10677003	PRJNA595151	ILLUMINA	healthy	11307893750	59	female	Caucasian	5694903100
SRR10677004	PRJNA595151	ILLUMINA	DCM	11788389500	56	male	Caucasian	253333950
SRR10677005	PRJNA595151	ILLUMINA	healthy	8814631500	52	female	Caucasian	246675304
SRR10677006	PRJNA595151	ILLUMINA	healthy	11428312500	44	male	African American	268656210
SRR10677007	PRJNA595151	ILLUMINA	healthy	11907160250	59	male	African American	403766828
SRR10677008	PRJNA595151	ILLUMINA	healthy	26970196250	42	male	Caucasian	742359352
SRR10677009	PRJNA595151	ILLUMINA	HCM	13508221750	35	male	Caucasian	523003584
SRR10677010	PRJNA595151	ILLUMINA	healthy	11410795750	48	male	African American	355409588
SRR10677011	PRJNA595151	ILLUMINA	healthy	10862495000	67	female	Caucasian	238833370
SRR10677012	PRJNA595151	ILLUMINA	healthy	8937238750	50	female	African American	468691880
SRR10677013	PRJNA595151	ILLUMINA	healthy	11037476750	56	male	Caucasian	360207282
SRR10677015	PRJNA595151	ILLUMINA	DCM	10277487750	62	female	Caucasian	207213776
SRR10677016	PRJNA595151	ILLUMINA	healthy	7609394250	56	male	Caucasian	210703510
SRR10677017	PRJNA595151	ILLUMINA	healthy	13104252750	62	male	Caucasian	346736874
SRR10677018	PRJNA595151	ILLUMINA	DCM	11051565500	56	female	Caucasian	459233700
SRR10677019	PRJNA595151	ILLUMINA	healthy	10803111250	58	male	Caucasian	243206176
SRR10677020	PRJNA595151	ILLUMINA	DCM	12063126250	42	male	Caucasian	352721686
SRR10677021	PRJNA595151	ILLUMINA	DCM	15400431250	51	male	Caucasian	591721796
SRR10677022	PRJNA595151	ILLUMINA	DCM	11320311750	51	male	Caucasian	419491072
SRR10677023	PRJNA595151	ILLUMINA	DCM	19340888550	62	male	Caucasian	744126970
SRR10677024	PRJNA595151	ILLUMINA	healthy	8002817750	56	female	Caucasian	149542748
SRR10677025	PRJNA595151	ILLUMINA	DCM	9969980500	62	male	African American	238120140
SRR10677026	PRJNA595151	ILLUMINA	healthy	9951943250	78	female	Caucasian	239063294
SRR10677027	PRJNA595151	ILLUMINA	HCM	12645112750	53	female	Caucasian	4153789198
SRR10677028	PRJNA595151	ILLUMINA	DCM	9510106500	67	female	African American	289022262
SRR10677029	PRJNA595151	ILLUMINA	DCM	8784464250	65	male	Caucasian	218409982
SRR10677030	PRJNA595151	ILLUMINA	DCM	11391195250	26	male	African American	846710168
SRR10677032	PRJNA595151	ILLUMINA	healthy	10884244000	53	male	Caucasian	274399012
SRR10677033	PRJNA595151	ILLUMINA	healthy	12273519750	57	female	Caucasian	401722226
SRR10677034	PRJNA595151	ILLUMINA	DCM	12186224250	40	female	African American	275741362
SRR10677035	PRJNA595151	ILLUMINA	DCM	8432709000	45	female	Caucasian	2882762864
SRR10677036	PRJNA595151	ILLUMINA	DCM	10232451500	63	female	Caucasian	259081348
SRR10677037	PRJNA595151	ILLUMINA	DCM	9803504500	52	male	African American	222450346
SRR10677038	PRJNA595151	ILLUMINA	healthy	6260141000	59	male	Caucasian	302345484
SRR10677039	PRJNA595151	ILLUMINA	DCM	7508537750	52	male	Caucasian	324827282
SRR10677040	PRJNA595151	ILLUMINA	healthy	8937365250	56	male	African American	2067539402
SRR10677041	PRJNA595151	ILLUMINA	HCM	12386397000	56	male	Caucasian	728176348
SRR10677042	PRJNA595151	ILLUMINA	HCM	6452098000	26	male	Caucasian	433999078
SRR10677043	PRJNA595151	ILLUMINA	DCM	10847122750	52	male	Caucasian	911393338
SRR10677044	PRJNA595151	ILLUMINA	healthy	14021057500	67	female	Caucasian	412069256
SRR10677045	PRJNA595151	ILLUMINA	healthy	24570217850	53	male	Caucasian	568456790
SRR10677046	PRJNA595151	ILLUMINA	healthy	12217697750	66	female	Caucasian	352963786
SRR10677047	PRJNA595151	ILLUMINA	healthy	10373222750	58	male	Caucasian	210609302
SRR10677048	PRJNA595151	ILLUMINA	healthy	8707356750	77	female	Caucasian	1334356240
SRR10677049	PRJNA595151	ILLUMINA	healthy	13533961000	74	female	Caucasian	336989964
SRR10677050	PRJNA595151	ILLUMINA	healthy	11316315000	36	male	Caucasian	341288228
SRR10677051	PRJNA595151	ILLUMINA	HCM	9351930500	67	male	Caucasian	209037110
SRR10677052	PRJNA595151	ILLUMINA	healthy	12039055000	57	female	Caucasian	545368108
SRR10677053	PRJNA595151	ILLUMINA	healthy	11905235750	68	female	Caucasian	332375104
SRR10677054	PRJNA595151	ILLUMINA	DCM	9847360250	56	male	African American	189945294
SRR10677055	PRJNA595151	ILLUMINA	DCM	12845012750	21	male	African American	686794882
SRR10677056	PRJNA595151	ILLUMINA	healthy	22034619600	65	female	African American	402888932
SRR10677057	PRJNA595151	ILLUMINA	healthy	11928003750	51	female	Caucasian	258957578
SRR10677058	PRJNA595151	ILLUMINA	healthy	13361087750	75	male	Caucasian	516747914
SRR10677059	PRJNA595151	ILLUMINA	DCM	9806538500	42	male	Caucasian	162496598
SRR10677060	PRJNA595151	ILLUMINA	healthy	11292118000	52	female	African American	454704544
SRR10677061	PRJNA595151	ILLUMINA	healthy	12397469000	75	female	Caucasian	226612912
SRR10677062	PRJNA595151	ILLUMINA	healthy	9482001250	51	male	Caucasian	178343826
SRR10677063	PRJNA595151	ILLUMINA	healthy	12147101750	69	male	Caucasian	277583292
SRR10677064	PRJNA595151	ILLUMINA	healthy	14830792750	56	female	African American	778825846
SRR10677065	PRJNA595151	ILLUMINA	healthy	11174579250	75	female	Caucasian	308277346
SRR10677066	PRJNA595151	ILLUMINA	DCM	9976594250	54	male	Caucasian	241779536
SRR10677067	PRJNA595151	ILLUMINA	healthy	20127156200	60	female	Caucasian	1366738372
SRR10677068	PRJNA595151	ILLUMINA	healthy	19756259950	41	male	African American	953424982
SRR10677069	PRJNA595151	ILLUMINA	healthy	9015838250	77	male	Caucasian	2740516166
SRR10677071	PRJNA595151	ILLUMINA	healthy	9235312500	59	female	Caucasian	184287140
SRR10677072	PRJNA595151	ILLUMINA	healthy	13211249500	44	male	Caucasian	334368742
SRR10677077	PRJNA595151	ILLUMINA	healthy	21968918150	46	male	Caucasian	1090542416
SRR10677078	PRJNA595151	ILLUMINA	healthy	11645357000	38	female	African American	436162704
SRR10677079	PRJNA595151	ILLUMINA	healthy	9819825750	22	female	Caucasian	251158270
SRR10677080	PRJNA595151	ILLUMINA	DCM	9673339500	40	male	African American	282939652
SRR10677081	PRJNA595151	ILLUMINA	healthy	8039090750	50	female	Caucasian	209570108
SRR10677082	PRJNA595151	ILLUMINA	healthy	9783496250	51	female	Caucasian	191860634
SRR10677083	PRJNA595151	ILLUMINA	healthy	9253449750	49	female	Caucasian	207278764
SRR10677084	PRJNA595151	ILLUMINA	healthy	13640516000	57	female	Caucasian	349445912
SRR10677085	PRJNA595151	ILLUMINA	healthy	7118144500	74	male	African American	168566240
SRR10677086	PRJNA595151	ILLUMINA	healthy	11489446000	64	female	African American	307858662
SRR10677087	PRJNA595151	ILLUMINA	healthy	9571185500	58	female	African American	199528746
SRR10677088	PRJNA595151	ILLUMINA	HCM	11083988500	54	male	Caucasian	292476862
SRR10677089	PRJNA595151	ILLUMINA	HCM	9581849750	40	male	Caucasian	177659466
SRR10677090	PRJNA595151	ILLUMINA	DCM	12909308250	62	male	Caucasian	978556444
SRR10677091	PRJNA595151	ILLUMINA	DCM	10409801000	62	female	Caucasian	258643298
SRR10677092	PRJNA595151	ILLUMINA	healthy	12273205000	57	female	African American	264583458
SRR10677093	PRJNA595151	ILLUMINA	DCM	11317456250	63	female	Caucasian	183790806
SRR10677094	PRJNA595151	ILLUMINA	healthy	9800092000	74	female	Caucasian	254069778
SRR10677095	PRJNA595151	ILLUMINA	healthy	11532896250	53	male	Caucasian	360227782
SRR10677096	PRJNA595151	ILLUMINA	HCM	11507439500	63	female	Caucasian	233505978
SRR10677097	PRJNA595151	ILLUMINA	healthy	11619716250	47	female	Caucasian	361898932
SRR10677098	PRJNA595151	ILLUMINA	healthy	12433583500	63	female	Caucasian	227837140
SRR10677099	PRJNA595151	ILLUMINA	healthy	10197514250	71	female	African American	314465652
SRR10677100	PRJNA595151	ILLUMINA	HCM	10974091750	51	male	Caucasian	238988050
SRR10677101	PRJNA595151	ILLUMINA	healthy	9140229500	83	female	Caucasian	163566784
SRR10677102	PRJNA595151	ILLUMINA	healthy	10250774750	58	male	Caucasian	159456540
SRR10677103	PRJNA595151	ILLUMINA	DCM	11547299750	64	male	African American	462499174
SRR10677104	PRJNA595151	ILLUMINA	healthy	9466509000	52	female	African American	209231706
SRR10677105	PRJNA595151	ILLUMINA	healthy	12635330500	55	female	Caucasian	281694576
SRR10677106	PRJNA595151	ILLUMINA	DCM	7339247750	41	male	Caucasian	146303660
SRR10677107	PRJNA595151	ILLUMINA	healthy	9037965000	47	male	African American	235803396
SRR10677108	PRJNA595151	ILLUMINA	HCM	21220171950	29	male	Caucasian	481161870
SRR10677109	PRJNA595151	ILLUMINA	healthy	11254748000	76	female	African American	506616344
SRR10677110	PRJNA595151	ILLUMINA	healthy	18706301100	78	male	Caucasian	1240743248
SRR10677111	PRJNA595151	ILLUMINA	healthy	14764890950	81	male	Caucasian	482302678
SRR10677112	PRJNA595151	ILLUMINA	healthy	6769619000	71	female	Caucasian	4479551802
SRR10677113	PRJNA595151	ILLUMINA	healthy	10647948500	60	male	Caucasian	396523840
SRR10677114	PRJNA595151	ILLUMINA	healthy	11495829000	53	female	African American	315384350
SRR10677115	PRJNA595151	ILLUMINA	healthy	10122806250	73	female	Caucasian	332318588
SRR10677116	PRJNA595151	ILLUMINA	healthy	11485763500	56	female	African American	494177954
SRR10677117	PRJNA595151	ILLUMINA	healthy	8136906250	25	male	African American	274758414
SRR10677118	PRJNA595151	ILLUMINA	DCM	10446089250	49	male	Caucasian	188182220
SRR10677119	PRJNA595151	ILLUMINA	healthy	9949561500	51	female	Caucasian	165427194
SRR10677120	PRJNA595151	ILLUMINA	HCM	9123425500	60	female	Caucasian	134493506
SRR10677121	PRJNA595151	ILLUMINA	DCM	8101142250	54	female	African American	891885422
SRR10677122	PRJNA595151	ILLUMINA	HCM	5358867750	58	male	Caucasian	246893618
SRR10677123	PRJNA595151	ILLUMINA	healthy	11912413750	75	female	Caucasian	258804132
SRR10677124	PRJNA595151	ILLUMINA	healthy	9568163500	54	female	Caucasian	223677056
SRR10677125	PRJNA595151	ILLUMINA	healthy	9543084500	66	female	Caucasian	138405442
SRR10677126	PRJNA595151	ILLUMINA	healthy	30018567500	65	male	Caucasian	1905851856
SRR10677127	PRJNA595151	ILLUMINA	healthy	10767226750	52	female	Caucasian	8166685340
SRR10677128	PRJNA595151	ILLUMINA	DCM	13741544750	53	male	Caucasian	308182930
SRR10677129	PRJNA595151	ILLUMINA	DCM	12041234750	58	female	Caucasian	436868546
SRR10677130	PRJNA595151	ILLUMINA	DCM	21686707400	64	female	African American	649405872
SRR10677131	PRJNA595151	ILLUMINA	DCM	8696637250	56	female	African American	237106988
SRR10677132	PRJNA595151	ILLUMINA	healthy	7747025000	47	female	Caucasian	119232942
SRR10677133	PRJNA595151	ILLUMINA	healthy	12989775500	72	female	Caucasian	579056574
SRR10677134	PRJNA595151	ILLUMINA	healthy	7208194250	69	male	Caucasian	161227140
SRR10677135	PRJNA595151	ILLUMINA	healthy	10779911250	44	male	Caucasian	146403454
SRR10677136	PRJNA595151	ILLUMINA	healthy	11883866500	62	female	Caucasian	952188078
SRR10677137	PRJNA595151	ILLUMINA	healthy	8958633000	49	male	Caucasian	234952440
SRR10677138	PRJNA595151	ILLUMINA	healthy	11406818000	57	male	Caucasian	454125474
SRR10677139	PRJNA595151	ILLUMINA	healthy	10760851750	58	female	Caucasian	204424756
SRR10677140	PRJNA595151	ILLUMINA	healthy	12290815750	60	female	Caucasian	369715832
SRR10677141	PRJNA595151	ILLUMINA	healthy	14297397250	65	male	Caucasian	643338448
SRR10677142	PRJNA595151	ILLUMINA	healthy	6126713000	67	male	Caucasian	616675050
SRR10677143	PRJNA595151	ILLUMINA	DCM	10078942250	57	female	African American	138141300
SRR10677144	PRJNA595151	ILLUMINA	DCM	15305116500	56	male	Caucasian	956027460
SRR10677145	PRJNA595151	ILLUMINA	DCM	13366348000	67	female	African American	542871714
SRR10677146	PRJNA595151	ILLUMINA	DCM	12339284750	58	female	Caucasian	547759136
SRR10677147	PRJNA595151	ILLUMINA	healthy	12279135250	52	male	African American	766766066
SRR10677148	PRJNA595151	ILLUMINA	healthy	20089137200	35	male	African American	407354744
SRR10677149	PRJNA595151	ILLUMINA	healthy	9859588000	66	female	African American	253783328
SRR10677150	PRJNA595151	ILLUMINA	healthy	10284772000	58	female	Caucasian	140470968
SRR10677151	PRJNA595151	ILLUMINA	healthy	11075473250	22	male	Caucasian	225825192
SRR10677152	PRJNA595151	ILLUMINA	DCM	8585753250	59	male	Caucasian	183460510
SRR10677153	PRJNA595151	ILLUMINA	healthy	11026609250	69	male	Caucasian	433532420
SRR10677154	PRJNA595151	ILLUMINA	DCM	13357918000	59	female	African American	694553968
SRR10677155	PRJNA595151	ILLUMINA	healthy	10613948000	69	female	Caucasian	257986794
SRR10677156	PRJNA595151	ILLUMINA	DCM	13627888000	56	female	African American	518380156
SRR10677157	PRJNA595151	ILLUMINA	healthy	13498204000	57	male	Caucasian	684544886
SRR10677158	PRJNA595151	ILLUMINA	healthy	18848563500	40	male	Caucasian	978478412
SRR10677159	PRJNA595151	ILLUMINA	DCM	7628097750	67	male	Caucasian	462227674
SRR10677160	PRJNA595151	ILLUMINA	DCM	8251331250	34	male	African American	132100014
SRR10677161	PRJNA595151	ILLUMINA	healthy	7791114250	51	female	Caucasian	119492006
SRR10677162	PRJNA595151	ILLUMINA	HCM	8839714000	46	male	Caucasian	177734264
SRR10677163	PRJNA595151	ILLUMINA	healthy	12847425750	69	female	Caucasian	452970798
SRR10677164	PRJNA595151	ILLUMINA	DCM	10141499750	57	male	African American	287817892
SRR10677165	PRJNA595151	ILLUMINA	DCM	47329585500	56	female	Caucasian	2517214966
SRR10677166	PRJNA595151	ILLUMINA	DCM	13197389000	59	male	African American	365839824
SRR10677167	PRJNA595151	ILLUMINA	DCM	11723898500	66	male	Caucasian	272117332
SRR10677168	PRJNA595151	ILLUMINA	healthy	9960415750	63	female	Caucasian	233382428
SRR10677169	PRJNA595151	ILLUMINA	DCM	12765883000	64	male	African American	1228075166
SRR10677170	PRJNA595151	ILLUMINA	DCM	9300731500	49	female	African American	197710266
SRR10677171	PRJNA595151	ILLUMINA	healthy	11369095750	75	male	Caucasian	326548688
SRR10677172	PRJNA595151	ILLUMINA	DCM	9473393000	64	male	Caucasian	181638276
SRR10677173	PRJNA595151	ILLUMINA	DCM	12635971250	53	female	African American	872892042
SRR10677174	PRJNA595151	ILLUMINA	healthy	20989956200	54	female	Caucasian	1013707052
SRR10677175	PRJNA595151	ILLUMINA	healthy	12995768000	56	male	Caucasian	288794004
SRR10677176	PRJNA595151	ILLUMINA	healthy	9407161500	62	male	Caucasian	259920182
SRR10677177	PRJNA595151	ILLUMINA	healthy	9926578250	54	female	Caucasian	347006044
SRR10677178	PRJNA595151	ILLUMINA	DCM	11251241750	61	male	Caucasian	237080242
SRR10677179	PRJNA595151	ILLUMINA	healthy	13752633500	52	male	Caucasian	838682538
SRR10677180	PRJNA595151	ILLUMINA	DCM	15895761000	52	female	Caucasian	733061400
SRR10677181	PRJNA595151	ILLUMINA	HCM	12561661000	49	male	Caucasian	2562022388
SRR10677182	PRJNA595151	ILLUMINA	HCM	12006828000	46	male	Caucasian	884466636
SRR10677183	PRJNA595151	ILLUMINA	DCM	13295891750	54	female	African American	319323870
SRR10677184	PRJNA595151	ILLUMINA	healthy	14797209500	62	female	African American	487638718
SRR10677185	PRJNA595151	ILLUMINA	DCM	15127726500	56	female	African American	638945396
SRR10677186	PRJNA595151	ILLUMINA	DCM	13652926500	49	female	African American	937221068
SRR1175538	PRJNA239241	ABI_SOLID	ICM	358485600		NA	not reported	118326034
SRR1175539	PRJNA239241	ABI_SOLID	DCM	270554900		NA	not reported	63622400
SRR1175540	PRJNA239241	ABI_SOLID	ICM	325971470		NA	not reported	118685070
SRR1175541	PRJNA239241	ABI_SOLID	healthy	273104700		NA	not reported	72566062
SRR1175542	PRJNA239241	ABI_SOLID	ICM	281857840		NA	not reported	202239430
SRR1175543	PRJNA239241	ABI_SOLID	healthy	127696250		NA	not reported	39417366
SRR1175544	PRJNA239241	ABI_SOLID	healthy	232737230		NA	not reported	79201724
SRR1175545	PRJNA239241	ABI_SOLID	healthy	155282380		NA	not reported	61813476
SRR1175546	PRJNA239241	ABI_SOLID	healthy	244658150		NA	not reported	68689812
SRR1175547	PRJNA239241	ABI_SOLID	ICM	308713240		NA	not reported	80646066
SRR1175548	PRJNA239241	ABI_SOLID	DCM	342450680		NA	not reported	148724382
SRR1175549	PRJNA239241	ABI_SOLID	healthy	257750680		NA	not reported	58929830
SRR1175550	PRJNA239241	ABI_SOLID	ICM	393773380		NA	not reported	159161830
SRR1175551	PRJNA239241	ABI_SOLID	ICM	380855970		NA	not reported	125552484
SRR1175552	PRJNA239241	ABI_SOLID	ICM	375441880		NA	not reported	97609058
SRR1175553	PRJNA239241	ABI_SOLID	ICM	397624260		NA	not reported	110202562
SRR1175554	PRJNA239241	ABI_SOLID	healthy	278687970		NA	not reported	61045490
SRR1175555	PRJNA239241	ABI_SOLID	ICM	289203200		NA	not reported	87536814
SRR1175556	PRJNA239241	ABI_SOLID	ICM	538474640		NA	not reported	194763262
SRR1175557	PRJNA239241	ABI_SOLID	DCM	498555970		NA	not reported	142169416
SRR1175558	PRJNA239241	ABI_SOLID	ICM	358509690		NA	not reported	110702662
SRR1175559	PRJNA239241	ABI_SOLID	DCM	345663340		NA	not reported	82327844
SRR1175560	PRJNA239241	ABI_SOLID	DCM	290623850		NA	not reported	86484048
SRR1175561	PRJNA239241	ABI_SOLID	ICM	295106790		NA	not reported	64970578
SRR1175562	PRJNA239241	ABI_SOLID	healthy	251601350		NA	not reported	57085734
SRR1175563	PRJNA239241	ABI_SOLID	healthy	347468550		NA	not reported	115072850
SRR1175564	PRJNA239241	ABI_SOLID	DCM	118817820		NA	not reported	29784496
SRR1175565	PRJNA239241	ABI_SOLID	DCM	294164200		NA	not reported	76457258
SRR1175566	PRJNA239241	ABI_SOLID	healthy	244791140		NA	not reported	72696552
SRR1175567	PRJNA239241	ABI_SOLID	ICM	149980050		NA	not reported	46152810
SRR1175568	PRJNA239241	ABI_SOLID	DCM	351619840		NA	not reported	104378558
SRR1175569	PRJNA239241	ABI_SOLID	DCM	353022450		NA	not reported	102108402
SRR1175570	PRJNA239241	ABI_SOLID	DCM	455376130		NA	not reported	139424354
SRR1175571	PRJNA239241	ABI_SOLID	DCM	376619320		NA	not reported	117822918
SRR1175572	PRJNA239241	ABI_SOLID	DCM	332272160		NA	not reported	111143030
SRR1175573	PRJNA239241	ABI_SOLID	DCM	217206550		NA	not reported	64582882
SRR830965	PRJNA198165	ILLUMINA	healthy	1681395682		NA	not reported	30055468
SRR830966	PRJNA198165	ILLUMINA	healthy	3842126254		NA	not reported	77707076
SRR830967	PRJNA198165	ILLUMINA	healthy	2114648312		NA	not reported	27353076
SRR830968	PRJNA198165	ILLUMINA	healthy	1955946002		NA	not reported	27013640
SRR830969	PRJNA198165	ILLUMINA	healthy	2323577720		NA	not reported	36834256
SRR830970	PRJNA198165	ILLUMINA	healthy	2499376098		NA	not reported	42204676
SRR830971	PRJNA198165	ILLUMINA	healthy	4102969662		NA	not reported	65859130
SRR830972	PRJNA198165	ILLUMINA	healthy	4120439834		NA	not reported	69904666
SRR830973	PRJNA198165	ILLUMINA	ICM	4830705366		NA	not reported	108833688
SRR830974	PRJNA198165	ILLUMINA	ICM	3058706220		NA	not reported	57999682
SRR830975	PRJNA198165	ILLUMINA	ICM	1820204830		NA	not reported	27866430
SRR830976	PRJNA198165	ILLUMINA	ICM	3855935580		NA	not reported	59060432
SRR830977	PRJNA198165	ILLUMINA	ICM	2007738196		NA	not reported	34333584
SRR830978	PRJNA198165	ILLUMINA	ICM	1854314954		NA	not reported	29965966
SRR830979	PRJNA198165	ILLUMINA	ICM	3811677178		NA	not reported	74861862
SRR830980	PRJNA198165	ILLUMINA	ICM	3651231608		NA	not reported	63559986
SRR830981	PRJNA198165	ILLUMINA	DCM	2120401878		NA	not reported	40963366
SRR830982	PRJNA198165	ILLUMINA	DCM	2595279638		NA	not reported	55377628
SRR830983	PRJNA198165	ILLUMINA	DCM	2534387546		NA	not reported	40742196
SRR830984	PRJNA198165	ILLUMINA	DCM	2579623224		NA	not reported	46965492
SRR830985	PRJNA198165	ILLUMINA	DCM	2661713802		NA	not reported	42712034
SRR830986	PRJNA198165	ILLUMINA	DCM	2889808162		NA	not reported	49240000
SRR830987	PRJNA198165	ILLUMINA	DCM	3568789550		NA	not reported	59749934
SRR830988	PRJNA198165	ILLUMINA	DCM	3636119988		NA	not reported	62806716
SRR8586402	PRJNA522931	ILLUMINA	healthy	17280969000	29	female	not reported	677623924
SRR8586403	PRJNA522931	ILLUMINA	healthy	17944277700	39	male	not reported	458857284
SRR8586404	PRJNA522931	ILLUMINA	healthy	19973503200	36	male	not reported	588423910
SRR8586405	PRJNA522931	ILLUMINA	healthy	18759703800	46	male	not reported	545440492
SRR8586406	PRJNA522931	ILLUMINA	healthy	22764767700	35	male	not reported	719460188
SRR8586407	PRJNA522931	ILLUMINA	healthy	17397237600	47	male	not reported	569435644
SRR8586408	PRJNA522931	ILLUMINA	healthy	16654461900	37	male	not reported	406071482
SRR8586409	PRJNA522931	ILLUMINA	HCM	18957780900	21	male	not reported	543219422
SRR8586410	PRJNA522931	ILLUMINA	HCM	18992221800	25	male	not reported	508145884
SRR8586411	PRJNA522931	ILLUMINA	HCM	17717196000	39	male	not reported	684178968
SRR8586412	PRJNA522931	ILLUMINA	HCM	15300789000	36	female	not reported	462945054
SRR8586413	PRJNA522931	ILLUMINA	HCM	12498273900	43	male	not reported	407784860
SRR8586415	PRJNA522931	ILLUMINA	HCM	17161372500	30	male	not reported	561277576
SRR8586416	PRJNA522931	ILLUMINA	HCM	16099178400	36	female	not reported	557991008
SRR8586417	PRJNA522931	ILLUMINA	HCM	17070194400	47	male	not reported	572355620
SRR8586418	PRJNA522931	ILLUMINA	HCM	18471064500	31	female	not reported	638555188
SRR8586420	PRJNA522931	ILLUMINA	HCM	14499088200	31	female	not reported	511975748
SRR8586421	PRJNA522931	ILLUMINA	HCM	17754735300	38	male	not reported	495761802
SRR8586422	PRJNA522931	ILLUMINA	HCM	20339270700	40	male	not reported	735264850
SRR8586423	PRJNA522931	ILLUMINA	HCM	15057542100	30	male	not reported	458499196
SRR8586424	PRJNA522931	ILLUMINA	HCM	15686041800	25	male	not reported	482436322
SRR8586425	PRJNA522931	ILLUMINA	HCM	15219584700	20	male	not reported	622508556
SRR8586426	PRJNA522931	ILLUMINA	HCM	20307806700	48	male	not reported	602238100
SRR8586427	PRJNA522931	ILLUMINA	HCM	17563087500	42	male	not reported	583185434
SRR8586428	PRJNA522931	ILLUMINA	HCM	15635593200	32	male	not reported	580378632
SRR8586429	PRJNA522931	ILLUMINA	healthy	16671285600	30	male	not reported	657404254
SRR8586430	PRJNA522931	ILLUMINA	healthy	22000951800	40	male	not reported	656075616
SRR8586431	PRJNA522931	ILLUMINA	HCM	15669659400	19	male	not reported	501151046
SRR8586432	PRJNA522931	ILLUMINA	HCM	17876449800	36	female	not reported	528339802
SRR8586433	PRJNA522931	ILLUMINA	HCM	16376741100	41	female	not reported	510713994
SRR8586434	PRJNA522931	ILLUMINA	HCM	18481999200	30	female	not reported	624213824
SRR8586435	PRJNA522931	ILLUMINA	HCM	18628311000	28	male	not reported	567351380
SRR8586436	PRJNA522931	ILLUMINA	HCM	19856281800	37	male	not reported	585080550
SRR8586437	PRJNA522931	ILLUMINA	HCM	14320131600	24	male	not reported	423592348
SRR8586438	PRJNA522931	ILLUMINA	HCM	15507775500	28	female	not reported	581649618
SRR915764	PRJNA209081	ILLUMINA	healthy	747744552		NA	not reported	8493296
SRR915765	PRJNA209081	ILLUMINA	healthy	806684040		NA	not reported	9394860
SRR915766	PRJNA209081	ILLUMINA	healthy	795284064		NA	not reported	8810402
SRR915767	PRJNA209081	ILLUMINA	healthy	851810976		NA	not reported	10442322
SRR915768	PRJNA209081	ILLUMINA	healthy	1348754688		NA	not reported	15626194
SRR915769	PRJNA209081	ILLUMINA	healthy	1322012016		NA	not reported	12285848
SRR915770	PRJNA209081	ILLUMINA	healthy	1271732832		NA	not reported	12480688
SRR915771	PRJNA209081	ILLUMINA	healthy	1271209104		NA	not reported	10986072
SRR915772	PRJNA209081	ILLUMINA	healthy	1325125584		NA	not reported	11687012
SRR915773	PRJNA209081	ILLUMINA	healthy	1183101624		NA	not reported	7686952
SRR915774	PRJNA209081	ILLUMINA	healthy	1374351192		NA	not reported	11885824
SRR915775	PRJNA209081	ILLUMINA	healthy	1319775768		NA	not reported	13248222
SRR915776	PRJNA209081	ILLUMINA	healthy	1295737632		NA	not reported	15658304
SRR915777	PRJNA209081	ILLUMINA	healthy	1329990192		NA	not reported	13692888
SRR915778	PRJNA209081	ILLUMINA	healthy	1187396784		NA	not reported	16877160
SRR915780	PRJNA209081	ILLUMINA	ICM	797399856		NA	not reported	14195580
SRR915781	PRJNA209081	ILLUMINA	ICM	874661328		NA	not reported	11543634
SRR915782	PRJNA209081	ILLUMINA	ICM	904923360		NA	not reported	10765068
SRR915783	PRJNA209081	ILLUMINA	ICM	1313436816		NA	not reported	17258676
SRR915784	PRJNA209081	ILLUMINA	ICM	1238921640		NA	not reported	22245588
SRR915785	PRJNA209081	ILLUMINA	ICM	1273147200		NA	not reported	14322538
SRR915786	PRJNA209081	ILLUMINA	ICM	1316273472		NA	not reported	12622984
SRR915787	PRJNA209081	ILLUMINA	ICM	1301748480		NA	not reported	12915320
SRR915788	PRJNA209081	ILLUMINA	ICM	1123986240		NA	not reported	10614824
SRR915789	PRJNA209081	ILLUMINA	ICM	1348386768		NA	not reported	14024950
SRR915790	PRJNA209081	ILLUMINA	ICM	1309607424		NA	not reported	12231140
SRR915791	PRJNA209081	ILLUMINA	ICM	1226619144		NA	not reported	10694558
SRR915792	PRJNA209081	ILLUMINA	ICM	1292914512		NA	not reported	12176532
SRR915793	PRJNA209081	ILLUMINA	ICM	1168153560		NA	not reported	14239096
SRR915794	PRJNA209081	ILLUMINA	ICM	1208760552		NA	not reported	16999530
SRR9331220	PRJNA549848	ILLUMINA	HCM	1753885840		male	not reported	54089412
SRR9331221	PRJNA549848	ILLUMINA	HCM	1994802180		male	not reported	66345726
SRR9331222	PRJNA549848	ILLUMINA	HCM	1712941230		male	not reported	112692576
SRR9331223	PRJNA549848	ILLUMINA	HCM	1610975870		male	not reported	49022854
SRR9331224	PRJNA549848	ILLUMINA	HCM	1816857490		male	not reported	79885332
SRR9331225	PRJNA549848	ILLUMINA	HCM	1259394360		male	not reported	37112868
SRR9331226	PRJNA549848	ILLUMINA	HCM	1240784160		male	not reported	47610108
SRR9331227	PRJNA549848	ILLUMINA	HCM	1696014810		male	not reported	66308022
SRR9331228	PRJNA549848	ILLUMINA	DCM	1725491880		male	not reported	39061348
SRR9331229	PRJNA549848	ILLUMINA	DCM	1053014620		male	not reported	25786734
SRR9331230	PRJNA549848	ILLUMINA	DCM	1838016740		male	not reported	37939262
SRR9331231	PRJNA549848	ILLUMINA	DCM	2056603570		male	not reported	42902284
SRR9331232	PRJNA549848	ILLUMINA	DCM	1713795090		male	not reported	42712616
SRR9331233	PRJNA549848	ILLUMINA	DCM	1091411580		male	not reported	22865192
SRR9331234	PRJNA549848	ILLUMINA	DCM	1680725690		male	not reported	43627018
SRR9331235	PRJNA549848	ILLUMINA	healthy	1465645230		male	not reported	39817568
SRR9331236	PRJNA549848	ILLUMINA	healthy	1297295230		male	not reported	35986452
SRR9331237	PRJNA549848	ILLUMINA	healthy	1790404350		male	not reported	50990760
SRR9331238	PRJNA549848	ILLUMINA	healthy	1499866550		male	not reported	38941384
SRR9331239	PRJNA549848	ILLUMINA	healthy	1049566140		male	not reported	27739260
SRR9331240	PRJNA549848	ILLUMINA	healthy	1672467650		male	not reported	53819838
SRR9331241	PRJNA549848	ILLUMINA	healthy	1031972410		male	not reported	27978302
SRR9331242	PRJNA549848	ILLUMINA	healthy	991818030		male	not reported	26072030
SRR9856187	PRJNA557232	ILLUMINA	DCM	12336417750	19	female	not reported	277167406
SRR9856188	PRJNA557232	ILLUMINA	DCM	11331077500	28	male	not reported	262599732
SRR9856189	PRJNA557232	ILLUMINA	DCM	11888739250	37	male	not reported	292424946
SRR9856190	PRJNA557232	ILLUMINA	DCM	12231614750	55	female	not reported	273601012
SRR9856191	PRJNA557232	ILLUMINA	DCM	12002694250	46	male	not reported	281064666
SRR9856192	PRJNA557232	ILLUMINA	DCM	10893765250	15	male	not reported	278611492
SRR9856193	PRJNA557232	ILLUMINA	DCM	10537944250	60	male	not reported	330556212
SRR9856194	PRJNA557232	ILLUMINA	DCM	12549915250	41	male	not reported	319436552
SRR9856195	PRJNA557232	ILLUMINA	DCM	10522937250	56	female	not reported	233681970
SRR9856196	PRJNA557232	ILLUMINA	DCM	10543656750	50	male	not reported	261399986
SRR9856197	PRJNA557232	ILLUMINA	DCM	10507417500	30	female	not reported	214333042
SRR9856198	PRJNA557232	ILLUMINA	DCM	10475017750	13	female	not reported	229650044
SRR9856199	PRJNA557232	ILLUMINA	DCM	10335942750	28	male	not reported	193484740
SRR9856202	PRJNA557232	ILLUMINA	DCM	10870998750	13	male	not reported	221339760
SRR9856203	PRJNA557232	ILLUMINA	DCM	11249997500	21	female	not reported	273653406
SRR9856205	PRJNA557232	ILLUMINA	ICM	9772463750	46	male	not reported	242788648
SRR9856206	PRJNA557232	ILLUMINA	ICM	11653906500	47	male	not reported	290418414
SRR9856207	PRJNA557232	ILLUMINA	ICM	9818573250	34	male	not reported	257667108
SRR9856208	PRJNA557232	ILLUMINA	healthy	10518237250	40	male	not reported	223815502
SRR9856209	PRJNA557232	ILLUMINA	healthy	10837292750	45	male	not reported	241241204
SRR9856210	PRJNA557232	ILLUMINA	healthy	11729177000	39	male	not reported	263833696
SRR9856211	PRJNA557232	ILLUMINA	healthy	12170240500	43	male	not reported	280923906
SRR9856212	PRJNA557232	ILLUMINA	healthy	10113164250	44	male	not reported	149200850
SRR9856213	PRJNA557232	ILLUMINA	healthy	11933878750	48	male	not reported	229740962
SRR9856214	PRJNA557232	ILLUMINA	healthy	11007540000	40	male	not reported	205105394
SRR9856215	PRJNA557232	ILLUMINA	healthy	10765042750	34	male	not reported	250449748
SRR9856216	PRJNA557232	ILLUMINA	healthy	11726496250	42	male	not reported	251460690

## Sheet: Viruses included
accNumb	clearName	length	potentialHumanPathogen
NC_001798.2	Human herpesvirus 2 strain HG52	154675	TRUE
NC_030692.1	Borna disease virus 2	8908	TRUE
NC_027892.1	Canary bornavirus 2	8957	FALSE
NC_029642.1	Aquatic bird bornavirus 1	9006	FALSE
NC_001607.1	Borna disease virus 1	8910	TRUE
NC_001422.1	Coliphage phi-X174	5386	FALSE
NC_029548.1	Pyrobaculum filamentous virus 1	17714	FALSE
NC_029549.1	High Plains wheat mosaic virus isolate Nebraska segment RNA 2	2211	FALSE
NC_029550.1	High Plains wheat mosaic emaravirus segment 3	1441	FALSE
NC_029551.1	High Plains wheat mosaic virus isolate Nebraska segment RNA 4	1682	FALSE
NC_029552.1	High Plains wheat mosaic virus isolate Nebraska segment RNA 5	1715	FALSE
NC_029553.1	High Plains wheat mosaic virus isolate Nebraska segment RNA 6	1752	FALSE
NC_029570.1	High Plains wheat mosaic virus isolate Nebraska segment RNA 1	6981	FALSE
NC_029554.1	High Plains wheat mosaic virus isolate Nebraska segment RNA 7	1434	FALSE
NC_029555.1	High Plains wheat mosaic virus isolate Nebraska segment RNA 8	1339	FALSE
NC_029558.1	Raspberry leaf blotch virus segment RNA2	2135	FALSE
NC_029559.1	Raspberry leaf blotch virus segment RNA3	1365	FALSE
NC_029560.1	Raspberry leaf blotch virus segment RNA4	1675	FALSE
NC_029561.1	Raspberry leaf blotch virus segment RNA5	1718	FALSE
NC_029571.1	Raspberry leaf blotch virus isolate Pittenweem segment RNA6	1095	FALSE
NC_029572.1	Raspberry leaf blotch virus isolate Pittenweem segment RNA7	1089	FALSE
NC_029573.1	Raspberry leaf blotch virus isolate Pittenweem segment RNA8	1273	FALSE
NC_029567.1	Raspberry leaf blotch virus segment RNA1	7062	FALSE
NC_029562.1	Fig mosaic virus mRNA for RNA-dependent RNA polymerase (RdRp gene)	7039	FALSE
NC_029568.1	Fig mosaic virus RNA6 gene for p6 protein	1212	FALSE
NC_029563.1	Fig mosaic virus mRNA for putative nucleocapsid protein (N gene)	1490	FALSE
NC_029564.1	Fig mosaic virus mRNA for P4 protein (RNA4 gene)	1472	FALSE
NC_029565.1	Fig mosaic virus mRNA for putative glycoprotein precursor (RNA-2 gene)	2252	FALSE
NC_029566.1	Fig mosaic virus RNA5 gene for p5 protein	1752	FALSE
NC_029556.1	Pigeonpea sterility mosaic emaravirus 1	2223	FALSE
NC_029557.1	Pigeonpea sterility mosaic emaravirus 1	1563	FALSE
NC_029569.1	Pigeonpea sterility mosaic emaravirus 1 segment RNA5	1801	FALSE
NC_029574.1	Pigeonpea sterility mosaic emaravirus 1	1442	FALSE
NC_029575.1	Pigeonpea sterility mosaic emaravirus 1	7022	FALSE
NC_029577.1	Lake Sarah-associated circular virus-30 isolate LSaCV-30-LSSO-2013	3003	FALSE
NC_029579.1	Lake Sarah-associated circular virus-31 isolate LSaCV-31-LSGA-2013	3124	FALSE
NC_029578.1	Blueberry shoestring virus genomic RNA	4020	FALSE
NC_029632.1	Lake Sarah-associated circular molecule 9 isolate LSaCM-9-LSLA-2013	1137	FALSE
NC_029621.1	Lake Sarah-associated circular molecule 8 isolate LSaCM-8-LSGA-2013	1182	FALSE
NC_029618.1	Lake Sarah-associated circular molecule 7 isolate LSaCM-7-LSSO-2013	1096	FALSE
NC_029615.1	Lake Sarah-associated circular molecule 6 isolate LSaCM-6-LSSO-2013	1113	FALSE
NC_029608.1	Lake Sarah-associated circular molecule 5 isolate LSaCM-5-LSWO-2013	1045	FALSE
NC_029606.1	Lake Sarah-associated circular molecule 4 isolate LSaCM-4-LSSO-2013	838	FALSE
NC_029602.1	Lake Sarah-associated circular molecule 3 isolate LSaCM-3-LSMU-2013	1082	FALSE
NC_029603.1	Lake Sarah-associated circular molecule 2 isolate LSaCM-2-LSMU-2013	1131	FALSE
NC_029640.1	Lake Sarah-associated circular molecule 11 isolate LSaCM-11-LSWA-2013	1123	FALSE
NC_029634.1	Lake Sarah-associated circular molecule 10 isolate LSaCM-10-LSLA-2013	1693	FALSE
NC_029601.1	Lake Sarah-associated circular molecule 1 isolate LSaCM-1-LSCO-2013	1217	FALSE
NC_029611.1	Lake Sarah-associated circular virus-3 isolate LSaCV-3-LSWO-2013	4441	FALSE
NC_029619.1	Lake Sarah-associated circular virus-29 isolate LSaCV-29-LSGA-2013	4282	FALSE
NC_029617.1	Lake Sarah-associated circular virus-28 isolate LSaCV-28-LSGA-2013	6380	FALSE
NC_029630.1	Lake Sarah-associated circular virus-27 isolate LSaCV-27-LSSO-2013	2256	FALSE
NC_029614.1	Lake Sarah-associated circular virus-26 isolate LSaCV-26-LSMU-2013	2259	FALSE
NC_029613.1	Lake Sarah-associated circular virus-25 isolate LSaCV-25-LSMU-2013	1776	FALSE
NC_029639.1	Lake Sarah-associated circular virus-24 isolate LSaCV-24-LSMU-2013	1627	FALSE
NC_029637.1	Lake Sarah-associated circular virus-23 isolate LSaCV-23-LSMU-2013	1775	FALSE
NC_029620.1	Lake Sarah-associated circular molecule 12 isolate LSaCM-12-LSGA-2013	2022	FALSE
NC_029587.1	Lake Sarah-associated circular virus-9 isolate LSaCV-9-LSSO-2013	1932	FALSE
NC_029585.1	Lake Sarah-associated circular virus-8 isolate LSaCV-8-LSCO-2013	2205	FALSE
NC_029584.1	Lake Sarah-associated circular virus-7 isolate LSaCV-7-LSSO-2013	2304	FALSE
NC_029583.1	Lake Sarah-associated circular virus-6 isolate LSaCV-6-LSSO-2013	2939	FALSE
NC_029629.1	Lake Sarah-associated circular virus-51 isolate LSaCV-51-LSMU-2013	2175	FALSE
NC_029636.1	Lake Sarah-associated circular virus-22 isolate LSaCV-22-LSMU-2013	1660	FALSE
NC_029628.1	Lake Sarah-associated circular virus-21 isolate LSaCV-21-LSMU-2013	1762	FALSE
NC_029622.1	Lake Sarah-associated circular virus-20 isolate LSaCV-20-LSMU-2013	1632	FALSE
NC_029610.1	Lake Sarah-associated circular virus-2 isolate LSaCV-2-LSGA-2013	2301	FALSE
NC_029609.1	Lake Sarah-associated circular virus-19 isolate LSaCV-19-LSMU-2013	1931	FALSE
NC_029604.1	Lake Sarah-associated circular virus-18 isolate LSaCV-18-LSMU-2013	1821	FALSE
NC_029599.1	Lake Sarah-associated circular virus-17 isolate LSaCV-17-LSMU-2013	2678	FALSE
NC_029596.1	Lake Sarah-associated circular virus-16 isolate LSaCV-16-LSMU-122865-13	1888	FALSE
NC_029595.1	Lake Sarah-associated circular virus-15 isolate LSaCV-15-LSWO-2013	1963	FALSE
NC_029594.1	Lake Sarah-associated circular virus-14 isolate LSaCV-14-LSMU-2013	4301	FALSE
NC_029592.1	Lake Sarah-associated circular virus-13 isolate LSaCV-13-LSMU-2013	1587	FALSE
NC_029590.1	Lake Sarah-associated circular virus-12 isolate LSaCV-12-LSCO-2013	1898	FALSE
NC_029612.1	Lake Sarah-associated circular virus-11 isolate LSaCV-11-LSMU-2013	2198	FALSE
NC_029589.1	Lake Sarah-associated circular virus-10 isolate LSaCV-10-LSSO-2013	1915	FALSE
NC_029607.1	Lake Sarah-associated circular virus-1 isolate LSaCV-1-LSCO-2013	2862	FALSE
NC_029627.1	Lake Sarah-associated circular virus-50 isolate LSaCV-50-LSCO-2013	1802	FALSE
NC_029582.1	Lake Sarah-associated circular virus-5 isolate LSaCV-5-LSSO-2013	2987	FALSE
NC_029626.1	Lake Sarah-associated circular virus-49 isolate LSaCV-49-LSGA-2013	2927	FALSE
NC_029625.1	Lake Sarah-associated circular virus-48 isolate LSaCV-48-LSCO-2013	2039	FALSE
NC_029638.1	Lake Sarah-associated circular virus-47 isolate LSaCV-47-LSCO-2013	2732	FALSE
NC_029635.1	Lake Sarah-associated circular virus-46 isolate LSaCV-46-LSSO-2013	1912	FALSE
NC_029633.1	Lake Sarah-associated circular virus-45 isolate LSaCV-45-LSCO-2013	2903	FALSE
NC_029631.1	Lake Sarah-associated circular virus-44 isolate LSaCV-44-LSCO-2013	3910	FALSE
NC_029624.1	Lake Sarah-associated circular virus-43 isolate LSaCV-43-LSCO-2013	2999	FALSE
NC_029623.1	Lake Sarah-associated circular virus-42 isolate LSaCV-42-LSCO-2013	3049	FALSE
NC_029616.1	Lake Sarah-associated circular virus-41 isolate LSaCV-41-LSCO-2013	3091	FALSE
NC_029600.1	Lake Sarah-associated circular virus-40 isolate LSaCV-40-LSCO-103520-13	2746	FALSE
NC_029580.1	Lake Sarah-associated circular virus-4 isolate LSaCV-4-LSWO-2013	1709	FALSE
NC_029598.1	Lake Sarah-associated circular virus-39 isolate LSaCV-39-LSGA-2013	3208	FALSE
NC_029597.1	Lake Sarah-associated circular virus-38 isolate LSaCV-38-LSGA-2013	3531	FALSE
NC_029593.1	Lake Sarah-associated circular virus-37 isolate LSaCV-37-LSGA-2013	1677	FALSE
NC_029591.1	Lake Sarah-associated circular virus-36 isolate LSaCV-36-LSGA-2013	2023	FALSE
NC_029605.1	Lake Sarah-associated circular virus-35 isolate LSaCV-35-LSCO-2013	3481	FALSE
NC_029588.1	Lake Sarah-associated circular virus-34 isolate LSaCV-34-LSGA-2013	2164	FALSE
NC_029586.1	Lake Sarah-associated circular virus-33 isolate LSaCV-33-LSGA-2013	2191	FALSE
NC_029581.1	Lake Sarah-associated circular virus-32 isolate LSaCV-32-LSGA-2013	2546	FALSE
NC_030691.1	Aquatic bird bornavirus 2	8904	FALSE
NC_017862.1	Equine papillomavirus 3	7582	FALSE
NC_017936.1	Bat sapovirus TLC58/HK	7696	FALSE
NC_017937.1	Nariva virus	15276	FALSE
NC_017938.1	Grapevine deformation virus RNA2	3753	FALSE
NC_017939.1	Grapevine deformation virus RNA1	7386	FALSE
NC_017940.1	European sheatfish virus	127732	FALSE
NC_029648.1	Cotton leaf curl Shadadpur virus	2748	FALSE
NC_017968.1	Staphylococcus phage TEM123	43786	FALSE
NC_017973.1	Mycobacterium phage SWU1	52474	FALSE
NC_017983.1	Salisaeta icosahedral phage 1	43788	FALSE
NC_017984.1	Acinetobacter bacteriophage AP22	46387	FALSE
NC_017978.1	Clostridium phage PhiS63	33609	FALSE
NC_017977.1	Vallota speciosa virus	9908	FALSE
NC_017979.1	Goose adenovirus 4	43376	FALSE
NC_017967.1	Hippeastrum mosaic virus	9660	FALSE
NC_017970.1	Sweet potato virus 2	10731	FALSE
NC_029692.1	Brazilian marseillevirus strain BH2014	362276	FALSE
NC_017971.2	Pseudomonas phage tf complete genome	46271	FALSE
NC_017988.1	Persimmon cryptic virus segment 2	1491	FALSE
NC_017989.1	Persimmon cryptic virus segment 1	1577	FALSE
NC_017987.1	Sida yellow mosaic China virus - [Hainan 8] complete genome	2751	FALSE
NC_017993.1	Human papillomavirus type 135	7293	TRUE
NC_017994.1	Human papillomavirus type 136	7319	TRUE
NC_029691.1	Ixeridium yellow mottle virus 1 isolate Bonghwa	6017	FALSE
NC_017916.1	Pig stool associated circular ssDNA virus GER2011	2459	FALSE
NC_017914.1	Artemisia virus A	4138	FALSE
NC_017917.1	Maize streak Reunion virus	2882	FALSE
NC_017913.1	Tomato yellow leaf distortion virus clone EF5N segment DNA-B	2589	FALSE
NC_011348.1	Tomato yellow leaf distortion virus DNA A	2630	FALSE
NC_017995.1	Human papillomavirus type 137	7236	TRUE
NC_017996.1	Human papillomavirus type 140	7341	TRUE
NC_017997.1	Human papillomavirus type 144	7271	TRUE
NC_017990.1	Botrytis porri RNA virus 1 RNA 1	6215	FALSE
NC_017991.1	Botrytis porri RNA virus 1 RNA 2	5879	FALSE
NC_029803.1	Deinbollia mosaic virus isolate DB_T1B segment DNA-B	2702	FALSE
NC_029804.1	Deinbollia mosaic virus isolate DB_T1A segment DNA-A	2759	FALSE
NC_029783.1	Grapevine leafroll-associated virus 13 genomic RNA	17608	FALSE
NC_029782.1	Phytophthora infestans RNA virus 4 isolate FLa2005	2984	FALSE
NC_029797.1	Megabat bufavirus 1 NS1	4765	FALSE
NC_029799.1	Iris yellow spot virus segment L	8880	FALSE
NC_029800.1	Iris yellow spot virus non-structural protein (NSs) and nucleoprotein (N) genes	3105	FALSE
NC_038232.1	Iris yellow spot virus M segment	4838	FALSE
NC_029802.1	Porcine picobirnavirus strain 221/04-16/ITA/2004 segment S	1730	FALSE
NC_029801.1	Porcine picobirnavirus strain 221/04-16/ITA/2004 clone LA-5 segment L	2666	FALSE
NC_018072.1	Bean necrotic mosaic virus segment M	4886	FALSE
NC_018071.1	Bean necrotic mosaic virus segment S	2584	FALSE
NC_018070.1	Bean necrotic mosaic virus segment L	9040	FALSE
NC_029853.1	Mus musculus mobilized endogenous polytropic provirus clone 15 truncated gag-pol polyprotein (gag) and envelope protein (env) genes	8183	FALSE
NC_029852.1	Bovine retrovirus CH15 putative group-specific antigen	7470	FALSE
NC_029854.1	Yak enterovirus strain SWUN-AB001	7382	FALSE
NC_018074.1	Phocoena phocoena papillomavirus 1	7596	FALSE
NC_018075.1	Phocoena phocoena papillomavirus 2	7635	FALSE
NC_018076.1	Phocoena phocoena papillomavirus 4	7348	FALSE
NC_029994.1	Tobacco leaf curl virus isolate KH6	2762	FALSE
NC_029991.1	Rhizoctonia oryzae-sativae mitovirus 1 isolate 89-1	3038	FALSE
NC_029996.1	Mocis latipes granulovirus	134272	FALSE
NC_029995.1	Tomato yellow leaf curl Shuangbai virus - [Y4536]	2748	FALSE
NC_029993.1	Alfalfa enamovirus-1 isolate Manfredi	5726	FALSE
NC_029992.1	UNVERIFIED: Free State vervet virus isolate VSAI1003	15247	FALSE
NC_029997.2	Urbanus proteus nucleopolyhedrovirus isolate Southern Brazil	105555	FALSE
NC_029936.1	Yogue virus isolate DakAnD 56 nucleoprotein gene	1761	FALSE
NC_029931.1	Yogue virus isolate DakAnD 56 RNA-dependent RNA polymerase gene	12065	FALSE
NC_029935.1	Yogue virus isolate DakAnD 56 envelope glycoprotein gene	4410	FALSE
NC_029900.1	Potato necrosis virus isolate QV323	3674	FALSE
NC_029898.1	Bat mastadenovirus WIV9	37545	FALSE
NC_029902.1	Bat mastadenovirus WIV11	38073	FALSE
NC_029899.1	Bat mastadenovirus WIV10	37556	FALSE
NC_029901.1	Zerdali virus strain 37 segment L	6403	FALSE
NC_037612.1	Zerdali virus strain 37 segment M	4202	FALSE
NC_037613.1	Zerdali virus strain 37 segment S	1907	FALSE
NC_029903.1	Toros virus strain 213 segment L	6456	FALSE
NC_037614.1	Toros virus strain 213 segment M	4326	FALSE
NC_037615.1	Toros virus strain 213 segment S	1702	FALSE
NC_029932.1	Kasokero virus isolate Z-52963 nucleoprotein gene	1719	FALSE
NC_029933.1	Kasokero virus isolate Z-52963 envelope glycoprotein gene	4598	FALSE
NC_036636.1	Kasokero virus isolate Z-52963 RNA-dependent RNA polymerase gene	12063	FALSE
NC_029921.1	Tilapia lake virus isolate Til-4-2011 segment 2	1471	FALSE
NC_029922.1	Tilapia lake virus isolate Til-4-2011 segment 4	1250	FALSE
NC_029923.1	Tilapia lake virus isolate Til-4-2011 segment 5	1099	FALSE
NC_029924.1	Tilapia lake virus isolate Til-4-2011 segment 7	777	FALSE
NC_029925.1	Tilapia lake virus isolate Til-4-2011 segment 9	548	FALSE
NC_029928.1	Tilapia lake virus isolate Til-4-2011 segment 6	1044	FALSE
NC_029929.1	Tilapia lake virus isolate Til-4-2011 segment 8	657	FALSE
NC_029930.1	Tilapia lake virus isolate Til-4-2011 segment 10	465	FALSE
NC_029927.1	Tilapia lake virus isolate Til-4-2011 segment 3	1371	FALSE
NC_029926.1	Tilapia lake virus isolate Til-4-2011 segment 1	1641	FALSE
NC_035887.1	Tobacco leaf curl Cuba virus isolate CU/frijol 8/2014 segment DNA-A	2609	FALSE
NC_035888.1	Tobacco leaf curl Cuba virus isolate CU/frijol 8/2014 segment DNA-B	2567	FALSE
NC_029905.1	Enterovirus SEV-gx	7367	FALSE
NC_029906.1	Barley virus G isolate Gimje	5620	FALSE
NC_029911.1	Mahlapitsi virus isolate 2511 segment L2	3925	FALSE
NC_029912.1	Mahlapitsi virus isolate 2511 segment L3	3846	FALSE
NC_029913.1	Mahlapitsi virus isolate 2511 segment M1	2341	FALSE
NC_029916.1	Mahlapitsi virus isolate 2511 segment S3	1209	FALSE
NC_029915.1	Mahlapitsi virus isolate 2511 segment S1	1322	FALSE
NC_029917.1	Mahlapitsi virus isolate 2511 segment L1	3950	FALSE
NC_029918.1	Mahlapitsi virus isolate 2511 segment M2	2145	FALSE
NC_029919.1	Mahlapitsi virus isolate 2511 segment S2	1277	FALSE
NC_029914.1	Mahlapitsi virus isolate 2511 segment M3	2112	FALSE
NC_029920.1	Mahlapitsi virus isolate 2511 segment S4	1068	FALSE
NC_029907.1	Cucurbit yellow mosaic alphasatellite isolate 51SA	1335	FALSE
NC_037579.1	UNVERIFIED: Callinectes sapidus reovirus 1 segment 2 VP2-like gene	2720	FALSE
NC_037580.1	UNVERIFIED: Callinectes sapidus reovirus 1 segment 3 VP3-like gene	2706	FALSE
NC_037581.1	Callinectes sapidus reovirus 1 segment 4 VP4A and VP4B genes	2449	FALSE
NC_037582.1	Callinectes sapidus reovirus 1 segment 5 VP5 gene	2149	FALSE
NC_037588.1	Callinectes sapidus reovirus 1 segment 12 VP12 gene	1130	FALSE
NC_037585.1	Callinectes sapidus reovirus 1 segment 8 VP8 gene	1281	FALSE
NC_037586.1	Callinectes sapidus reovirus 1 segment 9 VP9 gene	1243	FALSE
NC_037587.1	Callinectes sapidus reovirus 1 segment 10 VP10 gene	1211	FALSE
NC_029904.1	Callinectes sapidus reovirus 1 segment 1 VP1 gene	4300	FALSE
NC_037589.1	Callinectes sapidus reovirus 1 segment 11 VP11 gene	1166	FALSE
NC_037583.1	Callinectes sapidus reovirus 1 segment 6 VP6 gene	2020	FALSE
NC_037584.1	Callinectes sapidus reovirus 1 segment 7 VP7 gene	1534	FALSE
NC_029989.1	Penicillium digitatum virus 1 strain HS-RH1	5211	FALSE
NC_029990.1	Maize yellow dwarf virus-RMV2	5625	FALSE
NC_030152.1	Sclerotinia sclerotiorum mycoreovirus 4 isolate SX10 segment 7	1512	FALSE
NC_030159.1	Sclerotinia sclerotiorum mycoreovirus 4 isolate SX10 segment 4	2259	FALSE
NC_030160.1	Sclerotinia sclerotiorum mycoreovirus 4 isolate SX10 segment 6	2029	FALSE
NC_030161.1	Sclerotinia sclerotiorum mycoreovirus 4 isolate SX10 segment 2	3775	FALSE
NC_030162.1	Sclerotinia sclerotiorum mycoreovirus 4 isolate SX10 segment 3	3307	FALSE
NC_030153.1	Sclerotinia sclerotiorum mycoreovirus 4 isolate SX10 segment 8	1304	FALSE
NC_030154.1	Sclerotinia sclerotiorum mycoreovirus 4 isolate SX10 segment 9	1223	FALSE
NC_030155.1	Sclerotinia sclerotiorum mycoreovirus 4 isolate SX10 segment 10	1170	FALSE
NC_030157.1	Sclerotinia sclerotiorum mycoreovirus 4 isolate SX10 segment 12	1000	FALSE
NC_030158.1	Sclerotinia sclerotiorum mycoreovirus 4 isolate SX10 segment 1	4143	FALSE
NC_030163.1	Sclerotinia sclerotiorum mycoreovirus 4 isolate SX10 segment 5	2084	FALSE
NC_030156.1	Sclerotinia sclerotiorum mycoreovirus 4 isolate SX10 segment 11	1093	FALSE
NC_030115.1	Anopheles C virus non-structural polyprotein and structural polyprotein genes	8919	FALSE
NC_030236.1	Impatiens flower break potyvirus isolate Asan	9622	FALSE
NC_030229.1	Tropical soda apple mosaic virus isolate Okeechobee	6350	FALSE
NC_030149.1	Bovine faeces associated circular DNA molecule 1 isolate 5_Fec60361_cow	1474	FALSE
NC_030126.1	Porcine associated porprismacovirus 10 isolate 49_Fec25_pig	2684	FALSE
NC_030139.1	Sewage associated gemycircularvirus 3 isolate 27_BS14149_chicken	2136	FALSE
NC_030146.1	Faeces associated gemycircularvirus 22 isolate 52_Fec78023_cow	2164	FALSE
NC_030142.1	Faeces associated gemycircularvirus 21 isolate 29_Fec80018_llama	2125	FALSE
NC_030141.1	Faeces associated gemycircularvirus 20 isolate 27_Fec79971_chicken	2247	FALSE
NC_030145.1	Faeces associated gemycircularvirus 19 isolate 49_Fec80061_pig	2308	FALSE
NC_030143.1	Faeces associated gemycircularvirus 18 isolate 30_Fec80061_horse	2240	FALSE
NC_030140.1	Faeces associated gemycircularvirus 17 isolate 27_Fec16497_chicken	2230	FALSE
NC_030144.1	Faeces associated gemycircularvirus 16 isolate 47_Fec80064_sheep	2384	FALSE
NC_030147.1	Faeces associated gemycircularvirus 15 isolate 53_Fec7_dog	2226	FALSE
NC_030138.1	Faeces associated gemycircularvirus 14 isolate 4_Fec7_duck	2194	FALSE
NC_030118.1	Tobacco mosqueado virus isolate RS-01	9896	FALSE
NC_030117.1	Canid herpesvirus 1 strain 0194	125171	FALSE
NC_030148.1	Marbled eel polyomavirus isolate AMV-1	14334	FALSE
NC_030151.1	Cervus papillomavirus 2 isolate BernieDPV	8082	FALSE
NC_030127.1	Porcine stool-associated circular virus isolate 56_Coc3310_hare	2589	FALSE
NC_030150.1	Porcine faeces associated circular DNA molecule-1 isolate 23_Fec22_cow	1280	FALSE
NC_030135.1	Llama faeces associated circular DNA virus-1 isolate 29_llama	2002	FALSE
NC_030134.1	Duck faeces associated circular DNA virus 3 isolate 4_Fec60467_duck2	1856	FALSE
NC_030133.1	Duck faeces associated circular DNA virus 2 isolate 4_Fec60467_duck	1845	FALSE
NC_030131.1	Duck faeces associated circular DNA virus 1 isolate 7_Fec4_duck	2750	FALSE
NC_030132.1	Deer faeces associated circular DNA virus 1 isolate 26_Fec35810_deer	2355	FALSE
NC_030136.1	Chamois faeces associated circular DNA virus 1 isolate 62_chamois	2684	FALSE
NC_030137.1	Bovine faeces associated circular DNA virus 2 isolate 48_Fec10_cow	2782	FALSE
NC_030201.1	Fusarium poae dsRNA virus 2 isolate SX63	9518	FALSE
NC_030199.1	Avian-like circovirus isolate A1 replication-associated protein gene	1939	FALSE
NC_030200.1	Macaca nemestrina herpesvirus 7	137448	FALSE
NC_030204.1	Lonestar tick chuvirus 1 isolate RTS21	11163	FALSE
NC_030203.1	Sclerotinia sclerotiorum umbra-like virus 1 isolate IL1 RNA-dependent RNA polymerase and replication-associated protein genes	4483	FALSE
NC_030205.1	Water chestnut soymovirus 1 isolate TuanFeng	7535	FALSE
NC_030202.1	Fusarium poae dsRNA virus 3 isolate SX63	9419	FALSE
NC_030295.1	Golden shiner totivirus isolate GSTV/US/MN/2014	7788	FALSE
NC_030296.1	Diaphorina citri densovirus	5071	FALSE
NC_030291.1	GB virus D strain 68 polyprotein precursor	9630	FALSE
NC_030292.1	Ferret coronavirus isolate FRCoV-NL-2010	28434	FALSE
NC_030294.1	Negev virus genes for hypothetical proteins	9537	FALSE
NC_030297.1	Torque teno mini virus 18 isolate 222	2803	TRUE
NC_030293.1	Pecan mosaic-associated virus isolate LA	9310	FALSE
NC_030308.1	Phytomonas serpens narnavirus 1 isolate PserNV1	3782	FALSE
NC_018082.1	Cotton leaf curl Multan alphasatellite	1376	FALSE
NC_018086.1	Enterococcus phage BC-611	53996	FALSE
NC_018088.1	Colwellia phage 9A	104936	FALSE
NC_018090.1	French bean leaf curl virus isolate FbLCV-Kanpur segment DNA-A	2741	FALSE
NC_018091.1	French bean leaf curl betasatellite-Kanpur	1379	FALSE
NC_018093.1	Sweet potato virus G isolate Jesus Maria	10798	FALSE
NC_030224.1	Nigrospora oryzae victorivirus 1	5100	FALSE
NC_030238.1	Euphorbia caput-medusae latent virus isolate DAR12_CM243	2683	FALSE
NC_030242.1	Victorian trout aquabirnavirus isolate VTAB 10-04677 segment A	2972	FALSE
NC_030244.1	Victorian trout aquabirnavirus isolate VTAB 10-04677 segment B	2611	FALSE
NC_030235.1	Antarctic picorna-like virus 4 nonstructural protein and structural protein genes	9168	FALSE
NC_030234.1	Antarctic picorna-like virus 3 nonstructural protein gene	8644	FALSE
NC_030233.1	Antarctic picorna-like virus 2 nonstructural protein and structural protein genes	9357	FALSE
NC_030232.1	Antarctic picorna-like virus 1 nonstructural protein and structural protein genes	8531	FALSE
NC_030225.1	Pepo aphid-borne yellows virus isolate RSA BB Marrow	5813	FALSE
NC_030240.1	Catopsilia pomona nucleopolyhedrovirus isolate 416	128058	FALSE
NC_030231.1	Avian paramyxovirus goose/Shimane/67/2000 viral cRNA	16146	FALSE
NC_030230.1	Tokyovirus A1 DNA	372707	FALSE
NC_030243.1	Sinapis alba cryptic virus 1 isolate LTBJ RNA dependent RNA polymerase gene	1584	FALSE
NC_030245.1	Sinapis alba cryptic virus 1 isolate LTBJ capsid protein gene	1536	FALSE
NC_030226.1	Parthenium leaf curl alphasatellite	1386	FALSE
NC_030228.1	Xinzhou spider virus 3 strain XZZZ-3 polyprotein gene	20433	FALSE
NC_030227.1	Wuhan centipede virus strain WHWG-11 polyprotein gene	23676	FALSE
NC_030290.1	Culiseta flavivirus strain 502-13	10864	FALSE
NC_023295.1	Apricot vein clearing associated virus complete genome	7315	FALSE
NC_027059.1	Torque teno sus virus 1b isolate 1p	2872	FALSE
NC_023300.1	Black medic leafroll virus isolate Bjuv_153 segment DNA-C	1017	FALSE
NC_023301.1	Black medic leafroll virus isolate Bjuv_153 segment DNA-N	1021	FALSE
NC_023302.1	Black medic leafroll virus isolate Bjuv_153 segment DNA-U4	1006	FALSE
NC_023304.1	Black medic leafroll virus isolate Bjuv_153 segment DNA-S	1017	FALSE
NC_023306.1	Black medic leafroll virus isolate Bjuv_153 segment DNA-U1	1011	FALSE
NC_023307.1	Black medic leafroll virus isolate Bjuv_153 segment DNA-U2	1001	FALSE
NC_023299.1	Black medic leafroll virus isolate Bjuv_153 segment DNA-R	1008	FALSE
NC_023305.1	Black medic leafroll virus isolate Bjuv_153 segment DNA-M	1010	FALSE
NC_023296.1	Pea yellow stunt virus segment DNA-R	1002	FALSE
NC_023297.1	Pea yellow stunt virus segment DNA-M	975	FALSE
NC_023298.1	Pea yellow stunt virus segment DNA-U2	971	FALSE
NC_023308.1	Pea yellow stunt virus segment DNA-S	976	FALSE
NC_023309.1	Pea yellow stunt virus segment DNA-C	971	FALSE
NC_023310.1	Pea yellow stunt virus segment DNA-N	977	FALSE
NC_023303.1	Pea yellow stunt virus segment DNA-U1	970	FALSE
NC_023311.1	Pea yellow stunt virus segment DNA-U4	983	FALSE
NC_027026.1	Sapovirus Hu/Nagoya/NGY-1/2012/JPN genomic RNA	7521	TRUE
NC_027016.1	Papio ursinus cytomegalovirus isolate OCOM4-52	226084	TRUE
NC_027040.1	Ageratum yellow vein virus strain Guam 12-02 segment A	2750	FALSE
NC_027054.1	Porcine kobuvirus isolate JS-02a-CHN/2014/China	8121	FALSE
NC_023312.1	Tomato leaf curl Liwa virus isolate LW1	2761	FALSE
NC_026928.1	Synechococcus phage ACG-2014e isolate Syn7803C2	189418	FALSE
NC_026923.1	Synechococcus phage ACG-2014d isolate Syn7803C102	179110	FALSE
NC_026926.1	Synechococcus phage ACG-2014j isolate Syn7803US103	192108	FALSE
NC_026924.1	Synechococcus phage ACG-2014g isolate Syn7803US105	174885	FALSE
NC_026927.1	Synechococcus phage ACG-2014f isolate Syn7803C90	228143	FALSE
NC_026942.1	Sheep polyomavirus 1 isolate VH4-S14 from USA	5132	FALSE
NC_026944.1	Trematomus polyomavirus 1 isolate PES6	6219	FALSE
NC_026947.1	Bhendi yellow vein mosaic alphasatellite isolate Madurai MKU-2	1370	FALSE
NC_026946.1	Human papillomavirus KC5	7143	TRUE
NC_026945.1	Zebra finch circovirus isolate 8454V25-1	1982	FALSE
NC_026943.1	Cherax quadricarinatus densovirus non-structural protein 3	6334	FALSE
NC_026954.1	Rhizoctonia fumigata mycovirus isolate C-314 putative RNA-dependent RNA polymerase gene	2311	FALSE
NC_026955.1	Rhizoctonia fumigata mycovirus isolate C-314 hypothetical protein gene	1690	FALSE
NC_027199.1	Bovine nidovirus TCH5	20261	FALSE
NC_027197.1	Phytophthora parasitica virus isolate 1 ORF3	3753	FALSE
NC_027196.1	CHIV14 isolate 1 putative capsid protein (cap) and putative replication protein (rep) genes	3141	FALSE
NC_027198.1	Rottboellia yellow mottle virus culture-collection DSM:PV-0496	4194	FALSE
NC_027204.1	Sinorhizobium phage phiM12	194701	FALSE
NC_027208.1	Sclerotinia sclerotiorum fusarivirus 1 strain JMTJ14	7769	FALSE
NC_027209.1	Magnaporthe oryzae virus 3 strain QSP5	5181	FALSE
NC_027211.1	Nectarine stem pitting-associated virus isolate nectarine	4991	FALSE
NC_027210.1	Catharanthus mosaic virus isolate Mandevilla-US	9575	FALSE
NC_027117.1	Desmodus rotundus endogenous retrovirus isolate 824	10485	FALSE
NC_027130.1	Synechococcus phage ACG-2014b isolate Syn7803C100	172688	FALSE
NC_021190.1	Enterobacteria phage phi80	46150	FALSE
NC_027118.1	Vibrio phage phiVC8	39422	FALSE
NC_027125.1	Flavobacterium phage FCL-2	47142	FALSE
NC_027120.1	Lactococcus phage 1358	36892	FALSE
NC_027119.1	Salmonella phage Det7	157498	FALSE
NC_027123.1	Cymbidium chlorotic mosaic virus genomic RNA	4083	FALSE
NC_027121.1	Areca palm velarivirus 1 isolate APV1_HN	16080	FALSE
NC_027122.1	Vesivirus ferret badger/JX12/China/2012	8376	FALSE
NC_027131.1	Grapevine roditis leaf discoloration-associated virus complete genome	6988	FALSE
NC_027133.1	Kenaf leaf curl betasatellite	1346	FALSE
NC_027141.1	Bhanja virus strain ibAr2709 segment M	3307	TRUE
NC_027142.1	Bhanja virus strain ibAr2709 segment S	1871	TRUE
NC_027140.1	Bhanja virus strain ibAr2709 segment L	6333	TRUE
NC_027124.1	Pebjah virus isolate I621	15478	FALSE
NC_027128.1	La Jolla virus putative polyprotein gene	9786	FALSE
NC_027127.1	Thika virus putative polyprotein gene	9108	FALSE
NC_027126.1	Kilifi Virus putative polyprotein gene	8865	FALSE
NC_027138.1	Sclerotinia sclerotiorum botybirnavirus 1 segment 1	6457	FALSE
NC_027139.1	Sclerotinia sclerotiorum botybirnavirus 1 segment 2	5965	FALSE
NC_027135.1	Okahandja virus strain N73 OkhMi.n4 segment S glycoprotein precursor and nucleocapsid protein genes	3379	FALSE
NC_027137.1	Okahandja virus strain N73 OkhMi.n4 segment L	7170	FALSE
NC_027134.1	Mariental virus strain N27 MRMi.n9 segment S glycoprotein precursor and nucleocapsid protein genes	3360	FALSE
NC_027136.1	Mariental virus strain N27 MRMi.n9 segment L	6840	FALSE
NC_027129.1	Hollyhock yellow vein mosaic Islamabad virus complete genome	2741	FALSE
NC_027132.1	Synechococcus phage ACG-2014i isolate Syn7803US120	190768	FALSE
NC_027214.1	Ampivirus A1 strain NEWT/2013/HUN	9246	FALSE
NC_027212.1	Camponotus yamaokai virus genomic RNA	5704	FALSE
NC_027215.1	Tomato yellow leaf curl Mali virus complete genome	2796	FALSE
NC_027213.1	Raccoonpox virus	214699	FALSE
NC_027294.1	Propionibacterium phage PHL150M00	29438	FALSE
NC_027295.1	Propionibacterium phage PHL199M00	29806	FALSE
NC_027296.1	Rhizobium phage RHEph06	53721	FALSE
NC_027329.1	Salmonella phage vB_SPuM_SP116	87510	FALSE
NC_027298.1	Pseudomonas phage LPB1	36814	FALSE
NC_027351.1	Salmonella phage SSE-121	147745	FALSE
NC_027348.2	Delftia phage RG-2014	73882	FALSE
NC_027387.1	Escherichia phage CICC 80001	38810	FALSE
NC_027334.1	Aurantimonas phage AmM-1 DNA	47800	FALSE
NC_027371.1	Propionibacterium phage Pacnes 2012-15	29741	FALSE
NC_027368.1	Vibrio phage PV94 complete genome	33828	FALSE
NC_027399.1	Klebsiella phage K64-1 DNA	346602	FALSE
NC_027404.1	Yersinia phage PST	167785	FALSE
NC_027364.1	Escherichia phage PBECO 4	348113	FALSE
NC_027369.1	Escherichia phage EC6	86231	FALSE
NC_027344.1	Salmonella phage STML-198	158099	FALSE
NC_027356.1	Enterobacteria phage DT57C	108065	FALSE
NC_027383.1	Escherichia phage YD-2008.s	44613	FALSE
NC_027388.1	Pseudomonas phage YH6	73050	FALSE
NC_027396.1	Streptococcus phage SpSL1	33756	FALSE
NC_027332.1	Acinetobacter phage YMC13/03/R2096	98170	FALSE
NC_027341.1	Lactococcus phage WRP3	130008	FALSE
NC_027397.1	Vibrio phage QH	39725	FALSE
NC_027393.1	Vibrio phage J2	39530	FALSE
NC_027337.1	Escherichia phage vB_EcoM-VpaE1	88403	FALSE
NC_027381.1	Escherichia phage Pollock	68365	FALSE
NC_027350.1	Citrobacter phage Stevie	49816	FALSE
NC_027331.1	Citrobacter phage Moon	170341	FALSE
NC_027358.1	Leuconostoc phage Ln-9	28527	FALSE
NC_027377.1	Leuconostoc phage Ln-8	28921	FALSE
NC_027384.1	Pseudomonas phage H70	37359	FALSE
NC_027375.1	Pseudomonas phage vB_PaeP_PPA-ABTNL	43227	FALSE
NC_027398.1	Enterobacteria phage Sf101	38742	FALSE
NC_027395.1	Phage vB_EcoP_SU10	77327	FALSE
NC_027349.1	Escherichia phage HY01	166977	FALSE
NC_027339.1	Enterobacteria phage SfI	38389	FALSE
NC_027402.1	Salmonella phage SPN3US	240413	FALSE
NC_027354.1	Propionibacterium phage PHL301M00	29323	FALSE
NC_027370.1	Propionibacterium phage PHL179M00	29428	FALSE
NC_027346.1	Propionibacterium phage PHL171M01	29327	FALSE
NC_027386.1	Propionibacterium phage PHL152M00	29247	FALSE
NC_027389.1	Propionibacterium phage PHL141N00	29494	FALSE
NC_027367.1	Propionibacterium phage PHL132N00	29003	FALSE
NC_027362.1	Propionibacterium phage PHL116M00	29394	FALSE
NC_027401.1	Propionibacterium phage PHL095N00	29751	FALSE
NC_027385.1	Propionibacterium phage PHL092M00	29261	FALSE
NC_027361.1	Propionibacterium phage PHL085N00	29454	FALSE
NC_027359.1	Propionibacterium phage PHL082M00	29491	FALSE
NC_027333.1	Propionibacterium phage PHL070N00	29421	FALSE
NC_027400.1	Propionibacterium phage PHL055N00	29264	FALSE
NC_027391.1	Propionibacterium phage PHL041M10	29412	FALSE
NC_027373.1	Propionibacterium phage PHL030N00	29423	FALSE
NC_027357.1	Propionibacterium phage PHL025M00	29496	FALSE
NC_027336.1	Propionibacterium phage PHL009M11	29503	FALSE
NC_027382.1	Enterobacteria phage SfMu	37146	FALSE
NC_027428.1	Beauveria bassiana RNA virus 1	3218	FALSE
NC_027426.1	Astrovirus Er/SZAL6/HUN/2011	7025	FALSE
NC_027427.1	Ustilaginoidea virens unassigned RNA virus HNND-1	2903	FALSE
NC_027432.1	Portulaca latent viroid isolate Vd21	351	FALSE
NC_027431.1	Chilli leaf curl India alphasatellite clone VIRO 391	1375	FALSE
NC_027430.1	Gyrovirus GyV8	2218	FALSE
NC_027429.1	Bearded dragon parvovirus strain 2014	4590	FALSE
NC_027534.1	Chenuda virus isolate EGY1954/01 segment 1 RNA-dependent RNA polymerase (VP1) gene	3895	FALSE
NC_027535.1	Chenuda virus isolate EGY1954/01 segment 2 inner core protein (VP2) gene	2787	FALSE
NC_027537.1	Chenuda virus isolate EGY1954/01 segment 4 outer capsid protein (VP4) gene	1767	FALSE
NC_027538.1	Chenuda virus isolate EGY1954/01 segment 5 tubule protein (NS1) gene	1700	FALSE
NC_027549.1	Chenuda virus isolate EGY1954/01 segment 7 viral inclusion body protein (NS2) gene	1230	FALSE
NC_027550.1	Chenuda virus isolate EGY1954/01 segment 8 major core protein (VP7) gene	1177	FALSE
NC_027552.1	Chenuda virus isolate EGY1954/01 segment 10 NS3 protein (NS3) and NS3a protein (NS3a) genes	746	FALSE
NC_027551.1	Chenuda virus isolate EGY1954/01 segment 9 helicase (VP6) and NS4 protein (NS4) genes	1005	FALSE
NC_027536.1	Chenuda virus isolate EGY1954/01 segment 3 capping enzyme (VP3) gene	1931	FALSE
NC_027548.1	Chenuda virus isolate EGY1954/01 segment 6 outer capsid protein 2 (VP5) gene	1672	FALSE
NC_027563.1	Fusarium oxysporum f. sp. dianthi mycovirus 1 segment 1	3555	FALSE
NC_027565.1	Fusarium oxysporum f. sp. dianthi mycovirus 1 isolate Fod116 segment dsRNA3	2794	FALSE
NC_027566.1	Fusarium oxysporum f. sp. dianthi mycovirus 1 segment 4	2646	FALSE
NC_027564.1	Fusarium oxysporum f. sp. dianthi mycovirus 1 segment 2	2809	FALSE
NC_027553.1	Chobar Gorge virus isolate NEP1970/01 segment 1 RNA-dependent RNA polymerase (VP1) gene	3888	FALSE
NC_027567.1	Lutzomyia reovirus 1 isolate piaui segment RNA-dependent RNA polymerase RNA-dependent RNA polymerase gene	3762	FALSE
NC_027568.1	Lutzomyia reovirus 1 isolate piaui segment VP1 VP1 gene	3687	FALSE
NC_027569.1	Lutzomyia reovirus 1 isolate piaui segment VP4 VP4 gene	3200	FALSE
NC_027571.1	Lutzomyia reovirus 1 isolate piaui segment polyhedrin polyhedrin gene	841	FALSE
NC_027573.1	Lutzomyia reovirus 1 isolate piaui segment hypothetical protein 1 hypothetical protein gene	1533	FALSE
NC_027576.1	Lutzomyia reovirus 1 isolate piaui segment unknown 2 hypothetical protein gene	1345	FALSE
NC_027574.1	Lutzomyia reovirus 1 isolate piaui segment hypothetical protein 2 hypothetical protein gene	2237	FALSE
NC_027570.1	Lutzomyia reovirus 1 isolate piaui segment VP5 VP5 gene	1825	FALSE
NC_027572.1	Lutzomyia reovirus 1 isolate piaui segment VP2 VP2 gene	3685	FALSE
NC_027532.1	Pan troglodytes troglodytes polyomavirus 1 isolate F514.1	5159	FALSE
NC_027528.1	Human papillomavirus type 201 isolate HPV201	7291	TRUE
NC_027527.1	Pea streak virus isolate VRS-541	8041	FALSE
NC_027533.1	Wad Medani virus isolate SUD1952/01 segment 1 RNA-dependent RNA polymerase (VP1) gene	3944	FALSE
NC_027539.1	Wad Medani virus isolate SUD1952/01 segment 2 inner core protein (VP2) gene	2791	FALSE
NC_027540.1	Wad Medani virus isolate SUD1952/01 segment 3 capping enzyme (VP3) gene	1920	FALSE
NC_027543.1	Wad Medani virus isolate SUD1952/01 segment 6 outer capsid protein 2 (VP5) gene	1686	FALSE
NC_027545.1	Wad Medani virus isolate SUD1952/01 segment 8 major core protein (VP7) gene	1169	FALSE
NC_027546.1	Wad Medani virus isolate SUD1952/01 segment 9 helicase (VP6) and NS4 protein (NS4) genes	997	FALSE
NC_027547.1	Wad Medani virus isolate SUD1952/01 segment 10 NS3 protein (NS3) and NS3a protein (NS3a) genes	729	FALSE
NC_027542.1	Wad Medani virus isolate SUD1952/01 segment 5 tubule protein (NS1) gene	1761	FALSE
NC_027544.1	Wad Medani virus isolate SUD1952/01 segment 7 viral inclusion body protein (NS2) gene	1207	FALSE
NC_027541.1	Wad Medani virus isolate SUD1952/01 segment 4 outer capsid protein (VP4) gene	1805	FALSE
NC_027529.1	Rhizoctonia solani RNA virus HN008	7596	FALSE
NC_027531.1	Rattus norvegicus polyomavirus 1 isolate 3690	5318	FALSE
NC_027530.1	Cyclovirus TsCyV-1_JP-NUBS-2014 genes for capsid protein	1789	FALSE
NC_027619.1	Varroa Tymo-like virus isolate PSU-1var	6169	FALSE
NC_027637.1	Gokushovirinae Bog8989_22	4656	FALSE
NC_027636.1	Gokushovirinae Bog5712_52	4501	FALSE
NC_027635.1	Microviridae Bog5275_51	4815	FALSE
NC_027634.1	Microviridae Bog1249_12	4451	FALSE
NC_027633.1	Gokushovirinae Bog1183_53	4609	FALSE
NC_027631.1	Bee Macula-like virus isolate France 878V	6258	FALSE
NC_027648.1	Microviridae Fen7940_21	4453	FALSE
NC_027647.1	Microviridae Fen7918_21	4199	FALSE
NC_027646.1	Microviridae Fen7895_21	4424	FALSE
NC_027645.1	Gokushovirinae Fen7875_21	4631	FALSE
NC_027644.1	Microviridae Fen7786_21	4686	FALSE
NC_027643.1	Microviridae Fen685_11	4654	FALSE
NC_027642.1	Gokushovirinae Fen672_31	4624	FALSE
NC_027641.1	Microviridae Fen4707_41	4552	FALSE
NC_027640.1	Microviridae Fen418_41	4949	FALSE
NC_027639.1	Microviridae Fen2266_11	4366	FALSE
NC_027638.1	Microviridae Bog9017_22	4671	FALSE
NC_027701.1	Trichomonas vaginalis virus 1 strain TVV1-UR1-1	4666	FALSE
NC_027714.1	Alfalfa leaf curl virus isolate 44-1E	2745	FALSE
NC_027705.1	Equine adenovirus 2 isolate EAdV2.385/75.9	33090	FALSE
NC_027710.2	Opium poppy mosaic virus isolate PHEL5235	4230	FALSE
NC_027712.1	Tobacco virus 1 isolate AnHui	15395	FALSE
NC_027713.1	Bombyx mori iflavirus gene for polyprotein	10119	FALSE
NC_027706.1	Lettuce italian necrotic virus	9829	FALSE
NC_027711.1	Dromedary astrovirus isolate DcAstV-274	6327	FALSE
NC_027702.1	Trichomonas vaginalis virus dsRNA satellite S1	683	FALSE
NC_027708.1	Skunk adenovirus PB1	31848	FALSE
NC_027703.1	Luffa aphid-borne yellows virus isolate TH24	5961	FALSE
NC_027707.1	Salmon gill poxvirus	241564	FALSE
NC_027720.1	Chrysanthemum stem necrosis virus isolate PD4412741 segment M	4830	FALSE
NC_027719.1	Chrysanthemum stem necrosis virus isolate PD4412741 segment S	2947	FALSE
NC_027718.1	Chrysanthemum stem necrosis virus isolate PD4412741 segment L	8955	FALSE
NC_027776.1	Poecile atricapillus GI tract-associated gemycircularvirus isolate 254065908	2152	FALSE
NC_027777.1	Rat associated porprismacovirus 1 isolate KS/11/0577	2530	FALSE
NC_027778.1	Scale drop disease virus isolate C4575	124244	FALSE
NC_027783.1	Littorina sp. associated circular virus isolate I0041	2237	FALSE
NC_027789.1	Hermit crab associated circular virus isolate I0085A4	2291	FALSE
NC_027793.1	Gammarus sp. amphipod associated circular virus isolate I0153	1999	FALSE
NC_027791.1	Fiddler Crab associated circular virus isolate I0086a	1635	FALSE
NC_027787.1	Farfantepenaeus duorarum pink shrimp associated circular virus isolate I0066	1799	FALSE
NC_027782.1	Didemnum sp. Sea Squirt associated virus isolate I0026A4	2061	FALSE
NC_027785.1	Callinectes sapidus associated circular virus isolate I0056	1876	FALSE
NC_027784.1	Callinectes ornatus blue crab associated circular virus isolate I0054	1241	FALSE
NC_027795.1	Calanoida sp. copepod associated circular virus isolate I0298	2469	FALSE
NC_027796.1	Artemia melana sponge associated circular genome isolate I0307	1826	FALSE
NC_027781.1	Aiptasia sp. sea anemone associated circular virus isolate I0007C2	1901	FALSE
NC_027802.1	Grapevine Cabernet Sauvignon reovirus segment 9	1199	FALSE
NC_027808.1	Grapevine Cabernet Sauvignon reovirus isolate CS-BR p3a gene	3826	FALSE
NC_027809.1	Grapevine Cabernet Sauvignon reovirus isolate CS-BR nonstructural protein NSP5 gene	2457	FALSE
NC_027810.1	Grapevine Cabernet Sauvignon reovirus isolate CS-BR p10a gene	1110	FALSE
NC_035937.1	Grapevine Cabernet Sauvignon reovirus isolate CS-BR putative outer capsid protein P6 gene	1541	FALSE
NC_035938.1	Grapevine Cabernet Sauvignon reovirus isolate CS-BR P7 protein gene	1959	FALSE
NC_035939.1	Grapevine Cabernet Sauvignon reovirus isolate CS-BR nonstructural protein NSP8 gene	1639	FALSE
NC_035935.1	Grapevine Cabernet Sauvignon reovirus isolate CS-BR structural protein P1 gene	3235	FALSE
NC_035936.1	Grapevine Cabernet Sauvignon reovirus isolate CS-BR structural protein P4 gene	3781	FALSE
NC_027816.1	Grapevine Cabernet Sauvignon reovirus isolate CS-BR structural protein P2 gene	3849	FALSE
NC_027804.1	Fengkai orbivirus isolate D181/2008 segment 5	1775	FALSE
NC_027805.1	Fengkai orbivirus isolate D181/2008 segment 7	1165	FALSE
NC_027806.1	Fengkai orbivirus isolate D181/2008 segment 8	1151	FALSE
NC_027811.2	Fengkai orbivirus isolate D181/2008 segment 2	2900	FALSE
NC_027812.1	Fengkai orbivirus isolate D181/2008 segment 3	2761	FALSE
NC_027813.1	Fengkai orbivirus isolate D181/2008 segment 4	1979	FALSE
NC_027803.1	Fengkai orbivirus isolate D181/2008 segment 1	3950	FALSE
NC_027807.1	Fengkai orbivirus isolate D181/2008 segment 10	833	FALSE
NC_027814.1	Fengkai orbivirus isolate D181/2008 segment 6	1636	FALSE
NC_027815.1	Fengkai orbivirus isolate D181/2008 segment 9	1100	FALSE
NC_027779.1	Human papillomavirus isolate SE379	7320	TRUE
NC_027790.1	Hermit crab associated circular genome isolate I0085b	1063	FALSE
NC_027799.1	Sicyonia brevirostris associated circular virus isolate I0722	1600	FALSE
NC_027797.1	Primnoa pacifica coral associated circular virus isolate I0345	1240	FALSE
NC_027780.1	Petrochirus diogenes giant hermit crab associated circular virus isolate I0004A	1815	FALSE
NC_027798.1	Paramuricea placomus associated circular virus isolate I0351	2292	FALSE
NC_027800.1	Palaemonetes sp. common grass shrimp associated circular virus isolate I0006H	2257	FALSE
NC_027792.1	Palaemonetes kadiakensis Mississippi grass shrimp associated circular virus isolate I0099	1895	FALSE
NC_027786.1	Palaemonetes intermedius brackish grass shrimp associated circular virus isolate I0059	2293	FALSE
NC_027794.1	Mytilus sp. clam associated circular virus isolate I0169	1894	FALSE
NC_027788.1	Marine snail associated circular virus isolate I0084	2305	FALSE
NC_027801.1	Lytechinus variegatus variable sea urchin associated circular virus isolate I0021	2167	FALSE
NC_027822.1	Verticillium dahliae partitivirus 1 isolate Vd-253 segment RNA1	1767	FALSE
NC_027823.1	Verticillium dahliae partitivirus 1 isolate Vd-253 segment RNA2	1574	FALSE
NC_027916.2	Testudinid herpesvirus 3 strain 1976	160358	FALSE
NC_027915.1	Bellflower vein chlorosis virus isolate CT1	11649	FALSE
NC_027821.1	Gemycircularvirus gemy-ch-rat1	2188	FALSE
NC_027818.1	Phopivirus strain NewEngland_USA/2011	7476	FALSE
NC_027820.1	Poaceae-associated gemycircularvirus 1 isolate PaGmV-1_TO_STO14-29204_2014	2253	FALSE
NC_027920.1	Hot pepper endornavirus isolate CS	14729	FALSE
NC_030690.1	Canary bornavirus 1	8930	FALSE
NC_029255.1	Myotis gammaherpesvirus 8 strain My-HV8/Myotis velifer incautus/USA/FCGHV/2011	129563	FALSE
NC_028092.1	Ostreococcus mediterraneus virus 1 isolate OmV1	193301	FALSE
NC_028093.1	Ostreococcus lucimarinus virus 7 isolate OlV7	182309	FALSE
NC_027924.1	Atractylodes mild mottle virus isolate AMMV-ES	8105	FALSE
NC_027923.1	Perigonia lusca single nucleopolyhedrovirus	132831	FALSE
NC_027917.1	Opsiphanes invirae iflavirus 1	9855	FALSE
NC_027919.1	Kobuvirus cattle/Kagoshima-1-22-KoV/2014/JPN genomic RNA	8087	FALSE
NC_027918.1	Kobuvirus cattle/Kagoshima-2-24-KoV/2015/JPN genomic RNA	8496	FALSE
NC_027926.1	Tomato necrotic dwarf virus	7244	FALSE
NC_027927.1	Tomato necrotic dwarf virus	4904	FALSE
NC_027922.1	White sucker hepadnavirus isolate RR173	3542	FALSE
NC_027925.1	Apis mellifera filamentous virus isolate CH-CO5	496396	FALSE
NC_027928.1	Privet ringsport virus isolate Win-01 segment RNA1	3415	FALSE
NC_027929.1	Privet ringsport virus isolate Win-01 segment RNA2	2863	FALSE
NC_027930.1	Privet ringsport virus isolate Win-01 segment RNA3	2140	FALSE
NC_027921.1	Binucleate Rhizoctonia mitovirus K1 isolate FAS2909W	2794	FALSE
NC_027981.1	Vibrio phage VP58.5	42612	FALSE
NC_027988.2	Citrobacter phage CVT22	47636	FALSE
NC_027994.1	Escherichia phage K1H	41632	FALSE
NC_027993.1	Escherichia phage K1G	43587	FALSE
NC_027991.1	Staphylococcus phage SA1	147303	FALSE
NC_027997.1	Campylobacter phage CP220	177534	FALSE
NC_027982.1	Lactobacillus phage phiPYB5	32847	FALSE
NC_027998.2	Human pegivirus 2 isolate UC0125.US polyprotein gene	9867	TRUE
NC_028044.1	Maize-associated totivirus 1	3956	FALSE
NC_028045.1	Tadarida brasiliensis circovirus 1	1767	FALSE
NC_028046.1	Chilli leaf curl Ahmedabad virus-India [India/Ahmedabad/2014]	2744	FALSE
NC_028094.1	Chrysochromulina ericina virus isolate CeV-01B	473558	FALSE
NC_028091.1	Ostreococcus lucimarinus virus 2 isolate Olv2	196300	FALSE
NC_028099.1	Felis catus gammaherpesvirus 1 isolate 31286	122522	FALSE
NC_028095.1	Torulaspora delbrueckii dsRNA Mbarr-1 killer virus strain EX1180 Kbarr-1 killer toxin gene	1705	FALSE
NC_028097.1	Orsay virus isolate JU1580 RNA dependent RNA polymerase gene	3421	FALSE
NC_028098.1	Orsay virus isolate JU1580 alpha-delta fusion protein	2574	FALSE
NC_028115.1	Sida yellow vein mosaic alphasatellite isolate WOK75	1387	FALSE
NC_028126.1	Bovine papillomavirus type 12 isolate PR000001	7197	FALSE
NC_028125.1	Human papillomavirus type 163 isolate KC3	7233	TRUE
NC_028134.1	Le Blanc nodavirus strain JU1498 capsid protein and delta protein genes	2937	FALSE
NC_028133.1	Le Blanc nodavirus strain JU1498 RNA-dependent RNA polymerase gene	3473	FALSE
NC_028124.1	Vinca leaf curl virus isolate RK	2776	FALSE
NC_028114.1	Tomato leaf curl Comoros virus complete genome	2765	FALSE
NC_028111.1	Nerine latent virus isolate Marijiniup 4	8334	FALSE
NC_028129.1	Woolly monkey hepatitis B virus clone WMHBV-2	3179	FALSE
NC_028113.1	Simian adenovirus 8 strain P-5	35685	FALSE
NC_028103.1	Simian adenovirus 13 strain P-9	32939	FALSE
NC_028107.1	Simian adenovirus 19 strain AA153	34064	FALSE
NC_028119.1	Common vole polyomavirus isolate KS13/0947	5024	FALSE
NC_028117.1	Bank vole polyomavirus isolate KS/14/281	5032	FALSE
NC_028132.1	Apple hammerhead viroid-like circular RNA	434	FALSE
NC_028131.1	Grapevine latent viroid	328	FALSE
NC_028105.1	Simian adenovirus 16 strain C-8	35159	FALSE
NC_028116.1	Ageratum conyzoides symptomless alphasatellite isolate WOK80	1381	FALSE
NC_028128.1	Malachra yellow vein mosaic betasatellite isolate OK113	1353	FALSE
NC_028130.1	Luffa begomovirus betasatellite isolate WOK73	1353	FALSE
NC_028123.1	Molossus molossus polyomavirus 1 isolate B1130	4903	FALSE
NC_028122.1	Desmodus rotundus polyomavirus 1 isolate AT7	5201	FALSE
NC_028120.1	Carollia perspicillata polyomavirus 1 isolate C1109	5352	FALSE
NC_028121.1	Pteronotus parnellii polyomavirus 1 isolate R266	5041	FALSE
NC_028127.1	Sumatran orang-utan polyomavirus complete genome	5358	FALSE
NC_028108.1	Yellowstone lake phycodnavirus 3 DNA	171454	FALSE
NC_028110.1	Yellowstone lake phycodnavirus 2 DNA	171045	FALSE
NC_028112.1	Yellowstone lake phycodnavirus 1 DNA	178262	FALSE
NC_028104.1	Yellowstone lake mimivirus DNA	73689	FALSE
NC_030688.1	Parrot bornavirus 4	8915	FALSE
NC_028368.1	Sanxia water strider virus 6 strain SYSZZ-2 polyprotein gene	22879	FALSE
NC_028374.1	Gamboa mosquito virus strain GW polyprotein gene	26315	FALSE
NC_028371.1	Bole tick virus 4 strain BLP-1 polyprotein gene	16248	FALSE
NC_028376.1	Beihai barnacle viurs 1 strain BHGZ polyprotein gene	18697	FALSE
NC_028380.1	Chicken sicinivirus JSY	9809	FALSE
NC_028366.1	Bat hepatovirus isolate M32Eidhel2010 polyprotein gene	7333	FALSE
NC_028365.1	Hedgehog hepatovirus Igel8Erieur2014 polyprotein gene	6929	FALSE
NC_028364.1	Shrew hepatovirus KS121232Sorara2012 polyprotein gene	7810	FALSE
NC_028363.1	Rodent hepatovirus RMU101637Micarv2010 polyprotein gene	7656	FALSE
NC_028378.1	Papaya meleira virus strain RN Brazil	8768	FALSE
NC_028381.1	Aphis glycines virus 2 isolate AGV 1-IA replicase	4850	FALSE
NC_028372.1	Xinzhou spider virus 2 strain XZZZ-7 polyprotein gene	24521	FALSE
NC_028370.1	Xingshan cricket virus strain XSXS-2 polyprotein gene	21779	FALSE
NC_028377.1	Wenling shark virus	9653	FALSE
NC_028367.1	Tacheng tick virus 8 strain TCP-2 polyprotein gene	19537	FALSE
NC_028373.1	Shuangao lacewing virus 2 strain SCL polyprotein gene	18554	FALSE
NC_028369.1	Shayang spider virus 4 strain SYZZ-1 polyprotein gene	21414	FALSE
NC_028375.1	Shayang fly virus 4 strain SYCY polyprotein gene	16053	FALSE
NC_028387.1	Wuhan aphid virus 2 strain WHYC-2 segment 4	2850	FALSE
NC_028382.1	Wuhan aphid virus 2 strain WHYC-2 segment 1	3053	FALSE
NC_028383.1	Wuhan aphid virus 2 strain WHYC-2 segment 3	2818	FALSE
NC_028386.1	Wuhan aphid virus 2 strain WHYC-2 segment 2	2169	FALSE
NC_028384.1	Wuhan aphid virus 1 strain WHYC-1 segment 2	2166	FALSE
NC_028385.1	Wuhan aphid virus 1 strain WHYC-1 segment 4	2829	FALSE
NC_028389.1	Wuhan aphid virus 1 segment 3	2841	FALSE
NC_028388.1	Wuhan aphid virus 1 strain WHYC-1 segment 1	3156	FALSE
NC_028391.1	Shuangao insect virus 7 strain SKC segment 2	1940	FALSE
NC_028392.1	Shuangao insect virus 7 strain SKC segment 4	2670	FALSE
NC_028396.1	Shuangao insect virus 7 strain SKC segment 1	3040	FALSE
NC_028397.1	Shuangao insect virus 7 strain SKC segment 3	2756	FALSE
NC_028393.1	Wuhan flea virus strain WHZM segment 2	2236	FALSE
NC_028398.1	Wuhan flea virus strain WHZM segment 1	3170	FALSE
NC_028399.1	Wuhan flea virus strain WHZM segment 3	2863	FALSE
NC_028394.1	Wuhan flea virus strain WHZM segment 4	2698	FALSE
NC_028395.1	Wuhan cricket virus strain WHXS-1 segment 3	2770	FALSE
NC_028402.1	Wuhan cricket virus strain WHXS-1 segment 4	2735	FALSE
NC_028400.1	Wuhan cricket virus strain WHXS-1 segment 1	3135	FALSE
NC_028401.1	Wuhan cricket virus strain WHXS-1 segment 2	1845	FALSE
NC_028448.1	Escherichia phage slur14	167467	FALSE
NC_028449.1	Escherichia phage PA2	63569	FALSE
NC_028136.1	Ungulate tetraparvovirus 1 isolate Yak hokovirus GS1	5111	FALSE
NC_028144.1	Rice necrosis mosaic virus RNA 1	7178	FALSE
NC_028145.1	Rice necrosis mosaic virus RNA 2	3579	FALSE
NC_028142.1	Melochia yellow mosaic virus DNA A	2668	FALSE
NC_028143.1	Melochia yellow mosaic virus DNA B	2620	FALSE
NC_028141.1	Melochia mosaic virus DNA B	2589	FALSE
NC_028140.1	Melochia mosaic virus DNA A	2624	FALSE
NC_028137.1	Macrosiphum euphorbiae virus 1 isolate K01 polyprotein gene	22780	FALSE
NC_028138.1	Melon chlorotic leaf curl virus-[Guatemala] nuclear shuttle protein (BV1) and movement protein (BC1) genes	2638	FALSE
NC_004732.1	Melon chlorotic leaf curl virus-[Guatemala] component A	2662	FALSE
NC_028146.1	Bean rugose mosaic virus RNA 2	3644	FALSE
NC_028139.1	Bean rugose mosaic virus RNA 1	5909	FALSE
NC_028240.1	Posavirus 3 strain 958-4	8887	FALSE
NC_028230.1	Inhangapi virus strain BEAR177325	12020	FALSE
NC_028243.1	Suffolk virus isolate FI3	10795	FALSE
NC_028232.1	Walkabout Creek virus isolate CS1056	11214	FALSE
NC_028242.1	Colletotrichum higginsianum non-segmented dsRNA virus 1	2923	FALSE
NC_028234.1	Santa barbara virus strain AR775619	12162	FALSE
NC_028239.1	Koolpinyah virus isolate DPP819	16133	FALSE
NC_028236.1	Kumasi rhabdbovirus	11072	FALSE
NC_028241.1	Yata virus isolate DakArB 2181	14478	FALSE
NC_028244.1	Barley yellow striate mosaic virus strain Hebei	12706	FALSE
NC_028238.1	Turkeypox virus strain TKPV-HU1124/2011	188534	FALSE
NC_028231.1	Datura yellow vein virus	13188	FALSE
NC_028249.1	Phocine distemper virus strain PDV/Wadden_Sea.NLD/1988	15696	FALSE
NC_028246.1	Adelaide River virus isolate DPP61	14627	FALSE
NC_028253.1	Tasmanian aquabirnavirus isolate TABV 98-00208 segment B	2605	FALSE
NC_028252.1	Tasmanian aquabirnavirus isolate TABV 98-00208 segment A	2942	FALSE
NC_028248.1	Escherichia phage slur16	136896	FALSE
NC_028250.1	Rosellinia necatrix partitivirus 6 CP gene for capsid protein	2499	FALSE
NC_028251.1	Rosellinia necatrix partitivirus 6 RdRp gene for RNA dependent RNA polymerase	2462	FALSE
NC_028255.1	Cocal virus Indiana 2	11003	FALSE
NC_028265.1	Wuhan Mosquito Virus 8 strain XC2-7	12004	FALSE
NC_028264.1	Tacheng Tick Virus 5 strain TC254	10017	FALSE
NC_028263.1	Tacheng Tick Virus 4 strain TCRP-1	10815	FALSE
NC_028261.1	Changping Tick Virus 3 strain CP1-3	9527	FALSE
NC_028260.1	Changping Tick Virus 2 strain CP1-4	10877	FALSE
NC_028259.1	Bole Tick Virus 3 strain BL199	11183	FALSE
NC_028258.1	Sewage-associated circular DNA virus-2 isolate SaCV-2_NZ-BS4000-2012	2531	FALSE
NC_028267.1	Trichechus manatus papillomavirus 4 strain TmPV-4	7771	FALSE
NC_028256.1	Aeropyrum pernix ovoid virus 1 complete genome	13769	FALSE
NC_028268.1	Aeropyrum pernix spindle-shaped virus 1 complete genome	38049	FALSE
NC_028257.1	Yellowstone Lake virophage 7	23193	FALSE
NC_028270.1	Yellowstone Lake virophage 6	24837	FALSE
NC_028269.1	Yellowstone Lake virophage 5	29767	FALSE
NC_028271.1	Cherry small circular viroid-like RNA 1 isolate cscRNA1.84	415	FALSE
NC_028262.1	Andrographis yellow vein leaf curl virus isolate A-64	2754	FALSE
NC_028266.1	Wuhan Tick Virus 2 strain X78-1	11395	FALSE
NC_028362.1	Caprine parainfluenza virus 3 strain JS2013	15618	FALSE
NC_028470.1	Pleospora typhicola fusarivirus 1 175 kDa protein and 59 kDa protein genes	6733	FALSE
NC_028469.1	Penicillium aurantiogriseum partiti-like virus 66 kDa protein gene	1813	FALSE
NC_028498.1	Penicillium aurantiogriseum bipartite virus 1 segment RNA 1 putative RdRp gene	2110	FALSE
NC_028493.1	Penicillium aurantiogriseum bipartite virus 1 segment RNA 2 35 kDa protein and 20 kDa protein genes	1802	FALSE
NC_028468.1	Penicillium aurantiogriseum foetidus-like virus 115 kDa protein gene	3747	FALSE
NC_028467.1	Penicillium aurantiogriseum fusarivirus 1 174 kDa protein and 53 kDa protein genes	6139	FALSE
NC_028490.1	Red clover powdery mildew-associated totivirus 9 gene for polyprotein	5997	FALSE
NC_028488.1	Red clover powdery mildew-associated totivirus 7 genomic RNA	4942	FALSE
NC_028486.1	Red clover powdery mildew-associated totivirus 6 genomic RNA	5007	FALSE
NC_028485.1	Red clover powdery mildew-associated totivirus 5 genomic RNA	5056	FALSE
NC_028483.1	Red clover powdery mildew-associated totivirus 3 genomic RNA	4784	FALSE
NC_028481.1	Red clover powdery mildew-associated totivirus 2 CP	4178	FALSE
NC_028480.1	Red clover powdery mildew-associated totivirus 1 genomic RNA	4781	FALSE
NC_028491.1	Diatraea saccharalis granulovirus	98392	FALSE
NC_028476.1	Botrytis ourmia-like virus RdRp gene for RNA dependent RNA polymerase	2903	FALSE
NC_028474.1	Botrytis cinerea mitovirus 4 RdRp gene for RNA dependent RNA polymerase	2768	FALSE
NC_028472.1	Botrytis cinerea mitovirus 3 RdRp gene for RNA dependent RNA polymerase	2922	FALSE
NC_028471.1	Botrytis cinerea mitovirus 2 RdRp gene for RNA dependent RNA polymerase	2497	FALSE
NC_028475.1	Sclerotinia sclerotiorum mitovirus 3 RdRp gene for RNA dependent RNA polymerase	2617	FALSE
NC_028473.1	Grapevine associated narnavirus-1 RdRp gene for RNA dependent RNA polymerase	2733	FALSE
NC_028478.1	Tomato brown rugose fruit virus isolate Tom1-Jo	6393	FALSE
NC_028482.1	Imjin River virus 1 strain A12.2496/ROK/2012	11877	FALSE
NC_028489.1	Daeseongdong virus 2 strain A12.2549/ROK/2012	4742	FALSE
NC_028487.1	Daeseongdong virus 1 strain A12.2708/ROK/2012	9632	FALSE
NC_028484.1	Tongilchon virus 1 strain A12.2676/ROK/2012	11343	FALSE
NC_028477.1	Ustilaginoidea virens RNA virus 5 strain F10-338 coat protein (CP) and RNA-dependent RNA polymerase (RdRp) genes	5221	FALSE
NC_028494.1	Penicillium aurantiogriseum partitivirus 1 RNA 2	1576	FALSE
NC_028499.1	Penicillium aurantiogriseum partitivirus 1 RNA 1	1762	FALSE
NC_028495.1	Penicillium janczewskii chrysovirus 1 RNA 1	3698	FALSE
NC_028496.1	Penicillium janczewskii chrysovirus 1 RNA 3	2942	FALSE
NC_028497.1	Penicillium janczewskii chrysovirus 1 RNA 4	2506	FALSE
NC_028500.1	Penicillium janczewskii chrysovirus 1 RNA 2	2899	FALSE
NC_028636.1	Sucra jujuba nucleopolyhedrovirus isolate 473	135952	FALSE
NC_028635.1	Pan troglodytes verus polyomavirus 8 isolate Ch-Regina	5163	FALSE
NC_028649.1	Actinidia virus X strain RV-3124 RNA-dependent RNA polymerase	6888	FALSE
NC_028462.1	Blueberry fruit drop associated virus	9850	FALSE
NC_028461.1	Epizootic haematopoietic necrosis virus	127011	FALSE
NC_028492.1	Rattus norvegicus papillomavirus 3 isolate Rat_60S	7707	FALSE
NC_028466.3	Botrytis cinerea negative-stranded RNA virus 1 RdRp gene for RNA dependent RNA polymerase	8543	FALSE
NC_037570.1	Maize rough dwarf fijivirus RNA dependent RNA polymerase (P1) gene	4501	FALSE
NC_037571.1	Maize rough dwarf fijivirus structural protein (P3) gene	3573	FALSE
NC_037572.1	Maize rough dwarf fijivirus structural protein (P4) gene	3617	FALSE
NC_028465.1	Maize rough dwarf fijivirus minor structural protein (P5-1) and nonstructural protein (P5-2) genes	3164	FALSE
NC_037574.1	Maize rough dwarf fijivirus nonstructural protein (P7-1) and nonstructural protein (P7-2) genes	2193	FALSE
NC_037576.1	Maize rough dwarf fijivirus nonstructural protein (P9-1) and nonstructural protein (P9-2) genes	1900	FALSE
NC_037577.1	Maize rough dwarf fijivirus major outer structural protein (P10) gene	1802	FALSE
NC_037578.1	Maize rough dwarf fijivirus structural protein (P2) gene	3813	FALSE
NC_037573.1	Maize rough dwarf fijivirus nonstructural protein (P6) gene	2645	FALSE
NC_037575.1	Maize rough dwarf fijivirus minor core structural protein (P8) gene	1936	FALSE
NC_023339.1	Eggplant mottled crinkle virus	4767	FALSE
NC_028652.1	Pseudomonas phage C11	94109	FALSE
NC_028660.1	Escherichia phage phi191	61035	FALSE
NC_028656.1	Enterobacteria phage VT2phi_272	65955	FALSE
NC_028697.1	Streptococcus phage A25	33900	FALSE
NC_028679.1	Acinetobacter phage vB_AbaP_PD-AB9	40938	FALSE
NC_028684.1	Acinetobacter phage vB_AbaP_PD-6A3	41563	FALSE
NC_028669.1	Staphylococcus phage phiJB	43012	FALSE
NC_028692.1	Arthrobacter phage Decurro	15524	FALSE
NC_028686.1	Klebsiella phage JD18	166313	FALSE
NC_028653.1	Gordonia phage GTE8	67617	FALSE
NC_028665.1	Gordonia phage GTE6	56982	FALSE
NC_028701.2	Salmonella phage SEN5	33509	FALSE
NC_028699.1	Salmonella phage SEN34	40740	FALSE
NC_028696.2	Salmonella phage SEN22	41338	FALSE
NC_028673.1	Gordonia phage GMA7	73419	FALSE
NC_028668.1	Gordonia phage GMA3	77779	FALSE
NC_028676.1	Sinorhizobium phage phiM9	149218	FALSE
NC_028663.1	Cyanophage P-TIM40	188632	FALSE
NC_028694.1	Propionibacterium phage PA1-14	29407	FALSE
NC_028667.1	Pseudomonas phage vB_PaeS_PM105	39593	FALSE
NC_028655.1	Yersinia phage vB_YenP_AP10	39235	FALSE
NC_028664.1	Klebsiella phage vB_Kp2	43963	FALSE
NC_028688.1	Klebsiella phage vB_Kp1	40114	FALSE
NC_028662.1	Mycobacterium phage Phlei	50418	FALSE
NC_028685.1	Shigella phage Ss-VASD	62851	FALSE
NC_028702.1	Delftia phage IME-DE1	38084	FALSE
NC_028683.1	Edwardsiella phage PEi20 DNA	177643	FALSE
NC_028666.1	Streptococcus phage Str-PAP-1	36595	FALSE
NC_028675.1	Acinetobacter phage phiAB1	41526	FALSE
NC_028700.1	Streptococcus phage T12	37976	FALSE
NC_028661.1	Pseudomonas phage PPPL-1	41149	FALSE
NC_028657.1	Pseudomonas phage YMC11/02/R656	60919	FALSE
NC_028670.1	Klebsiella phage vB_KpnP_KpV41	44203	FALSE
NC_028752.1	Camel alphacoronavirus isolate camel/Riyadh/Ry141/2015	27395	TRUE
NC_028743.1	Mannheimia phage vB_MhS_587AP2	48594	FALSE
NC_028650.1	Rat bufavirus SY-2015 isolate 791102	4634	FALSE
NC_028651.1	Hydrogenobaculum phage 1 strain HP1	19351	FALSE
NC_029122.1	Tofla virus viral cRNA	1699	FALSE
NC_029123.1	Tofla virus viral cRNA	4625	FALSE
NC_029124.1	Tofla virus viral cRNA	12143	FALSE
NC_028745.1	Pseudomonas phage DL60	66103	FALSE
NC_028746.1	Paenibacillus phage Harrison	44249	FALSE
NC_028754.1	Salmonella phage Shivani	120098	FALSE
NC_028748.2	Bacillus phage vB_BtS_BMBtp3	51366	FALSE
NC_028749.1	Brevibacillus phage Sundance	134270	FALSE
NC_028882.1	Pseudomonas phage vB_PaeM_PS24	84583	FALSE
NC_028939.1	Pseudomonas phage vB_Pae_PS44	68871	FALSE
NC_028944.1	Bacillus phage Eyuki	162252	FALSE
NC_028892.1	Streptomyces phage Caliburn	49949	FALSE
NC_028774.1	Klebsiella phage Sushi	48754	FALSE
NC_028782.1	Bacillus phage Pavlov	40024	FALSE
NC_028827.1	Streptomyces phage Lannister	50165	FALSE
NC_028976.1	Streptomyces phage Izzy	50113	FALSE
NC_028904.1	Streptomyces phage Amela	49452	FALSE
NC_028847.1	Enterobacteria phage QL01	170527	FALSE
NC_028954.1	Rhodobacter phage RcRhea	36065	FALSE
NC_028943.1	Escherichia phage pro483	29237	FALSE
NC_028896.1	Escherichia phage pro147	32675	FALSE
NC_029015.2	Salmonella phage SEN4	33509	FALSE
NC_029003.2	Salmonella phage SEN1	29733	FALSE
NC_028760.1	Klebsiella phage KLPN1	49037	FALSE
NC_028945.1	Sinorhizobium phage phiN3	206713	FALSE
NC_029030.1	Streptococcus phage APCM01	31075	FALSE
NC_028763.1	Polaribacter phage P12002S	49847	FALSE
NC_028924.1	Polaribacter phage P12002L	48689	FALSE
NC_028848.1	Acinetobacter phage Fri1	41805	FALSE
NC_028966.1	Tsukamurella phage TIN3	76269	FALSE
NC_028865.1	Tsukamurella phage TIN2	76964	FALSE
NC_028837.1	Paenibacillus phage Xenia	41149	FALSE
NC_028767.1	Paenibacillus phage Vegas	45653	FALSE
NC_028851.1	Paenibacillus phage Fern	37995	FALSE
NC_028762.1	Proteus phage vB_PmiM_Pm5461	161989	FALSE
NC_028916.1	Proteus phage vB_PmiP_Pm5460	44573	FALSE
NC_028825.1	Escherichia phage vB_EcoM_AYO145A	87372	FALSE
NC_028818.1	Streptomyces phage TP1604	57168	FALSE
NC_028974.1	Streptomyces phage YDN12	56528	FALSE
NC_028855.1	Acinetobacter phage YMC11/12/R2315	44846	FALSE
NC_028972.1	Gordonia phage Gmala1	75167	FALSE
NC_029025.1	Staphylococcus phage IME-SA4	41843	FALSE
NC_028870.1	Klebsiella phage vB_KpnP_SU552A	43595	FALSE
NC_028816.1	Klebsiella phage vB_KpnP_SU503	43809	FALSE
NC_028999.1	Pseudomonas phage PhiPA3	309208	FALSE
NC_028891.1	Hawaiian green turtle herpesvirus thymidine kinase (UL23)	22947	FALSE
NC_029024.1	Bacillus phage 250	56505	FALSE
NC_013152.1	Lactococcus phage CB14	29459	FALSE
NC_013155.1	Lactococcus phage CB13	32182	FALSE
NC_028902.1	Enterobacteria phage FI 4184 b	4184	FALSE
NC_028864.1	Staphylococcus aureus phage phiNM4	43189	FALSE
NC_028913.1	Staphylococcus aureus phage phiNM2	43145	FALSE
NC_028975.1	Asian prunus virus 3 isolate Nanjing	9654	FALSE
NC_028868.1	Asian prunus virus 2 isolate Bungo Q-1256-01	9362	FALSE
NC_028900.1	Lactococcus phage SL4	28144	FALSE
NC_028949.1	Hordeum vulgare endornavirus	14243	FALSE
NC_028989.1	Pepper yellow leaf curl Thailand virus isolate KON-KG5 segment DNA-A	2742	FALSE
NC_028921.1	Thelephora terrestris virus 1 isolate Lasovice	10316	FALSE
NC_028973.1	Lagomorph bocaparvovirus 1 strain LBoV 160/01/ITA	5027	FALSE
NC_028981.1	Tupaia hepatovirus A isolate TN1	7417	FALSE
NC_028970.1	Avisivirus Pf-CHK1/AsV	7270	FALSE
NC_028964.1	Gallivirus Pf-CHK1/GV	8506	FALSE
NC_028806.1	Swine enteric coronavirus strain Italy/213306/2009	28111	FALSE
NC_029034.2	Colombian potato soil-borne virus RNA 1	6170	FALSE
NC_029037.2	Colombian potato soil-borne virus RNA 3	3028	FALSE
NC_029035.2	Colombian potato soil-borne virus RNA 2	3164	FALSE
NC_028793.1	Phasey bean mild yellows virus isolate NSWCP15	5867	FALSE
NC_028948.1	Penicillium aurantiogriseum totivirus 1 isolate MUT4330	5181	FALSE
NC_028990.1	Enterococcus phage vB_EfaS_IME196	38886	FALSE
NC_029016.1	Enterococcus phage vB_EfaS_IME198	58000	FALSE
NC_028992.1	Sulfolobales Virus YNP2 strain SYV2	34783	FALSE
NC_029027.1	Sulfolobales virus YNP1 strain SYV1	40860	FALSE
NC_029011.1	Sulfolobus monocaudavirus SMV4	51711	FALSE
NC_028787.1	Acidianus bottle-shaped virus 3 strain ABV3	28489	FALSE
NC_028938.1	Acidianus bottle-shaped virus 2 strain ABV2	22613	FALSE
NC_028780.1	Escherichia phage slur07	167124	FALSE
NC_028901.1	Escherichia phage slur05	43900	FALSE
NC_028927.1	Escherichia phage slur02	167298	FALSE
NC_028831.1	Escherichia phage slur01	61235	FALSE
NC_028935.2	Escherichia phage SUSP2	88698	FALSE
NC_028808.2	Escherichia phage SUSP1	90743	FALSE
NC_028994.1	Gokushovirinae GNX3R	4273	FALSE
NC_028993.1	Gokushovirinae GAIR4	4468	FALSE
NC_028899.1	Ralstonia phage RSF1 DNA	222888	FALSE
NC_029017.1	Pseudomonas phage KPP21 DNA	73420	FALSE
NC_028850.1	Yersinia phage vB_YenP_ISAO8	41449	FALSE
NC_028862.1	Staphylococcus phage vB_SauS_phi2	44222	FALSE
NC_029013.1	Citrobacter phage IME-CF2	177688	FALSE
NC_028977.1	Klebsiella phage vB_KpnP_KpV289	41054	FALSE
NC_029019.1	Stenotrophomonas phage vB_SmaS-DLP_2	42593	FALSE
NC_029014.1	Parabacteroides phage YZ-2015b	5001	FALSE
NC_029012.1	Parabacteroides phage YZ-2015a	4623	FALSE
NC_028800.1	Klebsiella phage K5	41698	FALSE
NC_028971.1	Pseudomonas phage DL68	66111	FALSE
NC_028885.1	Pseudomonas phage DL64	72378	FALSE
NC_028836.1	Pseudomonas phage DL62	42508	FALSE
NC_028919.1	Pseudomonas phage DL54	45673	FALSE
NC_028795.1	Enterobacter phage E-3	31522	FALSE
NC_028915.1	Staphylococcus phage B236	43228	FALSE
NC_028859.1	Staphylococcus phage B166	42881	FALSE
NC_028819.1	Pseudoalteromonas Phage H103	43190	FALSE
NC_028829.1	Vibrio phage ValKK3	248088	FALSE
NC_028997.1	Enterobacteria phage JenP2	59802	FALSE
NC_029028.1	Enterobacteria phage JenP1	60754	FALSE
NC_029021.1	Enterobacteria phage JenK1	60747	FALSE
NC_028776.1	Enterobacteria phage CAjan	59670	FALSE
NC_028984.1	Streptococcus phage M102AD	30664	FALSE
NC_028950.1	Ralstonia phage RSL2 DNA	223932	FALSE
NC_029020.1	Sulfolobus monocaudavirus SMV2	50918	FALSE
NC_028955.1	Prochlorococcus phage P-TIM68	197361	FALSE
NC_029007.1	Ralstonia phage RSJ5 DNA	43745	FALSE
NC_028996.1	Clostridium phage phiCDHM19	54295	FALSE
NC_028775.1	Staphylococcus phage 23MRA	43098	FALSE
NC_028917.1	Staphylococcus phage 3MRA	41931	FALSE
NC_028867.1	Fox fecal rhabdovirus isolate S40 nucleocapsid protein	15541	FALSE
NC_028824.1	BtRf-AlphaCoV/YN2012	26975	FALSE
NC_028814.1	BtRf-AlphaCoV/HuB2013	27608	FALSE
NC_028833.1	BtNv-AlphaCoV/SC2013	27783	FALSE
NC_028811.1	BtMr-AlphaCoV/SAX2011	27935	FALSE
NC_028988.1	Ralstonia phage RSJ2 DNA	44360	FALSE
NC_029038.1	Currant latent virus RNA 1	6603	FALSE
NC_029036.1	Currant latent virus RNA 2	3292	FALSE
NC_029001.1	Clostridium phage phiCDHM11 complete genome	32000	FALSE
NC_028985.1	Okra leaf curl Oman virus	2788	FALSE
NC_029000.1	Stenotrophomonas phage IME13	162327	FALSE
NC_029031.1	Synechococcus phage S-CBP42	45218	FALSE
NC_028911.1	Lactobacillus phage iLp1308	34176	FALSE
NC_028783.1	Lactobacillus phage iLp84	39399	FALSE
NC_028830.1	Lactobacillus phage iA2	34155	FALSE
NC_028835.1	Lactobacillus phage CL2	38751	FALSE
NC_028888.1	Lactobacillus phage CL1	39474	FALSE
NC_028821.1	Staphylococcus phage StB20-like	40670	FALSE
NC_028980.1	Pseudomonas phage PAE1	62181	FALSE
NC_028826.1	Enterococcus phage IME-EFm5	42265	FALSE
NC_028817.1	Pseudomonas phage K8	93879	FALSE
NC_028869.1	Mycobacterium phage HyRo	153714	FALSE
NC_028969.1	Brevibacillus phage Osiris	52955	FALSE
NC_028805.1	Brevibacillus phage Jenst	126341	FALSE
NC_028952.1	Streptomyces phage SF3	60934	FALSE
NC_028807.1	Streptomyces phage SF1	43150	FALSE
NC_028786.1	Klebsiella phage 1513	49462	FALSE
NC_028903.1	Escherichia phage 172-1	77266	FALSE
NC_028926.1	Bacillus phage Palmer	40000	FALSE
NC_028929.1	Listeria phage vB_LmoS_293	40759	FALSE
NC_028871.1	Listeria phage vB_LmoS_188	38392	FALSE
NC_028854.1	Bacteriophage Sitara	43724	FALSE
NC_028841.1	Bacteriophage Lily	44952	FALSE
NC_028788.1	Bacteriophage Diva	37246	FALSE
NC_028758.1	Paenibacillus phage HB10c2	35644	FALSE
NC_028834.1	Achromobacter phage 83-24	48216	FALSE
NC_028768.1	Achromobacter phage JWX	49714	FALSE
NC_028895.1	Vibrio phage phi 3	116138	FALSE
NC_028799.1	Vibrio phage phi 1	66708	FALSE
NC_028933.1	Pseudomonas phage PhiCHU	45626	FALSE
NC_028820.1	Yersinia phage vB_YenM_TG1	162101	FALSE
NC_029010.1	Staphylococcus phage SA97	40592	FALSE
NC_028940.1	Pectobacterium bacteriophage PM2	170286	FALSE
NC_028872.1	Escherichia phage HY02	86252	FALSE
NC_029002.1	Microcystis phage MaMV-DC	169223	FALSE
NC_029023.1	Escherichia phage JH2	87712	FALSE
NC_028773.1	Cronobacter phage S13	182145	FALSE
NC_029029.1	Brevibacillus phage Abouo	45552	FALSE
NC_028995.1	Acinetobacter phage phiAC-1	43216	FALSE
NC_028809.1	Pseudomonas phage PaMx74	58637	FALSE
NC_028879.1	Pseudomonas phage PaMx42	43225	FALSE
NC_028931.1	Pseudomonas phage PaMx28	55108	FALSE
NC_028770.1	Pseudomonas phage PaMx11	59878	FALSE
NC_017688.1	Lactococcus Phage ASCC191	32414	FALSE
NC_028986.1	Mycobacterium phage Alice	153401	FALSE
NC_028766.1	Mannheimia phage vB_MhM_3927AP2	33755	FALSE
NC_028956.1	Mannheimia phage vB_MhS_1152AP2	52139	FALSE
NC_028898.1	Mannheimia phage vB_MhM_587AP1	35764	FALSE
NC_028853.1	Mannheimia phage vB_MhS_535AP2	50078	FALSE
NC_028812.1	Proteus phage pPM_01	58546	FALSE
NC_028957.1	Enterobacteria phage vB_EcoM_VR26	171541	FALSE
NC_028925.1	Enterobacteria phage vB_EcoM_VR25	170822	FALSE
NC_028894.1	Enterobacteria phage vB_EcoM_VR20	170336	FALSE
NC_028881.1	Enterobacteria phage vB_EcoM_VR5	170473	FALSE
NC_029051.1	Jasmine ringspot virus	9590	FALSE
NC_029042.1	Salmonella phage 38	156833	FALSE
NC_029045.1	Salmonella phage 37	60216	FALSE
NC_029044.1	Mycobacterium phage Breeniome	154434	FALSE
NC_029047.1	Verrucomicrobia phage P8625	32894	FALSE
NC_029046.1	Sinorhizobium phage phiLM21	50827	FALSE
NC_029050.1	Salmonella phage 21	51896	FALSE
NC_029132.1	Macropodid herpesvirus 1 isolate MaHV1.3076/08	140122	FALSE
NC_029053.1	Kafue Kinda chacma baboon virus isolate KKCBV-1	14924	FALSE
NC_029052.1	Goose dicistrovirus isolate UW1	9130	FALSE
NC_029056.1	Alternaria brassicicola fusarivirus 1 isolate 817-14	6656	FALSE
NC_029109.1	Ctenophore-associated circular virus 2	1853	FALSE
NC_029108.1	Ctenophore-associated circular virus 1	1846	FALSE
NC_029096.1	Panax notoginseng virus A isolate YNSL1210	5003	FALSE
NC_029099.1	Klebsiella phage KP36	49797	FALSE
NC_029057.1	Vibrio phage qdvp001	134742	FALSE
NC_029095.1	Erysiphe cichoracearum endornavirus isolate HBJZ1506	11907	FALSE
NC_029064.1	Cucumis melo endornavirus isolate CL-01	15078	FALSE
NC_029117.1	Turnip leaf roll virus clone Th2	2965	FALSE
NC_029105.1	Pavonia yellow mosaic virus isolate BR-Alb51-14 segment DNA-A	2700	FALSE
NC_037611.1	Pavonia yellow mosaic virus isolate BR-Alb51-14 segment DNA-B	2678	FALSE
NC_029103.1	Sulfolobus monocaudavirus SMV3	64323	FALSE
NC_029070.1	Cronobacter phage Dev-CD-23823 complete sequence	41620	FALSE
NC_029118.1	Lactococcus phage GE1	24847	FALSE
NC_029125.1	Rosellinia necatrix megabirnavirus 2-W8 segment 1	8985	FALSE
NC_029126.1	Rosellinia necatrix megabirnavirus 2-W8 segment 2	7959	FALSE
NC_029078.1	Erysipelothrix phage SE-1	34997	FALSE
NC_029100.1	Pseudoalteromonas phage Pq0	33399	FALSE
NC_029094.1	Pseudoalteromonas phage H101	131903	FALSE
NC_029081.1	Pectobacterium phage Peat1	45633	FALSE
NC_029102.1	Enterobacter phage E-2	36051	FALSE
NC_029066.1	Pseudomonas phage PS-1 DNA	48666	FALSE
NC_029089.1	Elderberry carlavirus E isolate EBCVE	8540	FALSE
NC_029088.1	Elderberry carlavirus D isolate EBCVD	8612	FALSE
NC_029087.1	Elderberry carlavirus C isolate EBCVC	8613	FALSE
NC_029086.1	Elderberry carlavirus B isolate EBCVB	8607	FALSE
NC_029085.1	Elderberry carlavirus A isolate EBCVA	8628	FALSE
NC_029107.1	Ralstonia phage RS138 DNA	41941	FALSE
NC_029082.1	Arrabida virus strain PoSFPhlebV/126/2008 segment L	6391	FALSE
NC_037616.1	Arrabida virus strain PoSFPhlebV/126/2008 segment M	4198	FALSE
NC_037617.1	Arrabida virus strain PoSFPhlebV/126/2008 segment S	1840	FALSE
NC_029116.1	Clostridium phage phiCDHM13 complete genome	33596	FALSE
NC_029120.1	Shigella phage 75/02 Stx	60875	FALSE
NC_029063.1	Nectarine virus M isolate NeVM/12C51	6421	FALSE
NC_029128.1	Adana virus strain 195 segment M	4229	FALSE
NC_029129.1	Adana virus strain 195 segment S	1755	FALSE
NC_029127.1	Adana virus strain 195 segment L	6405	FALSE
NC_029076.1	Iris severe mosaic virus isolate BJ	10423	FALSE
NC_029115.1	Ctenophore-associated circular genome 4	1210	FALSE
NC_029114.1	Ctenophore-associated circular genome 3	1223	FALSE
NC_029112.1	Ctenophore-associated circular genome 1	1210	FALSE
NC_029111.1	Ctenophore-associated circular virus 4	1714	FALSE
NC_029110.1	Ctenophore-associated circular virus 3	1722	FALSE
NC_029119.1	Staphylococcus phage SPbeta-like	127726	FALSE
NC_029097.1	Rhodobacter phage RcTitan	44496	FALSE
NC_029071.1	Salmonella phage 36	41085	FALSE
NC_029072.1	Salmonella phage 19	94766	FALSE
NC_029061.1	Rhodoferax phage P26218	36315	FALSE
NC_029101.1	Pseudomonas phage YH30	72192	FALSE
NC_029074.1	Gordonia phage GordTnk2	75987	FALSE
NC_029060.1	Gordonia phage GordDuk1	76276	FALSE
NC_029084.1	Bacteriophage Rani	37990	FALSE
NC_029075.1	Achromobacter phage JWF	81541	FALSE
NC_029073.1	Geobacillus virus E3	141298	FALSE
NC_029058.1	Lactobacillus phage LfeInf	106071	FALSE
NC_029068.1	Lactobacillus phage LfeSau	31703	FALSE
NC_029098.1	Streptomyces phage Jay2Jay	133531	FALSE
NC_029104.1	Brevibacillus phage Jimmer1	54312	FALSE
NC_029133.1	Rat bocavirus strain HK1S	5212	FALSE
NC_029131.1	Delisea pulchra RNA virus isolate Delisea predicted replication-associated polyprotein and predicted structural polyprotein genes	9581	FALSE
NC_029300.1	Bat bocavirus isolate YNJH	5203	FALSE
NC_029303.1	Blackberry Virus F isolate BBV-3X	7663	FALSE
NC_029301.1	Currant virus A	7925	FALSE
NC_029302.1	Piscine myocarditis-like virus isolate Golden shiner/PMCLV/USA/MN/2014	6038	FALSE
NC_029304.1	Cnaphalocrocis medinalis granulovirus strain Enping	111246	FALSE
NC_029311.1	Leporid herpesvirus 4 isolate LHV4012612	124049	FALSE
NC_029312.1	Camponotus nipponicus virus genes for capsid protein	5713	FALSE
NC_029314.1	Acidianus rod-shaped virus 2 strain ARV2	29763	FALSE
NC_029313.1	Bhindi yellow vein alphasatellite replication protein gene	1361	FALSE
NC_029316.1	Acidianus tailed spindle virus isolate 1	70812	FALSE
NC_024910.1	Cimodo virus strain C74-CI-2004 segment 7	1838	FALSE
NC_024911.1	Cimodo virus strain C74-CI-2004 segment 8	1609	FALSE
NC_024912.1	Cimodo virus strain C74-CI-2004 segment 9	1600	FALSE
NC_024914.1	Cimodo virus strain C74-CI-2004 segment 11	863	FALSE
NC_024916.1	Cimodo virus strain C74-CI-2004 segment 2	3657	FALSE
NC_024917.1	Cimodo virus strain C74-CI-2004 segment 3	3226	FALSE
NC_024918.1	Cimodo virus strain C74-CI-2004 segment 4	2302	FALSE
NC_024919.1	Cimodo virus strain C74-CI-2004 segment 5	2281	FALSE
NC_024920.1	Cimodo virus strain C74-CI-2004 segment 6	1874	FALSE
NC_023420.2	Cimodo virus strain C74-CI-2004 segment 1	4080	FALSE
NC_024913.1	Cimodo virus strain C74-CI-2004 segment 10	920	FALSE
NC_024915.1	Cimodo virus strain C74-CI-2004 segment 12	585	FALSE
NC_023421.1	Anguilla anguilla circovirus isolate Ba1	1378	FALSE
NC_023422.1	Caprine kobuvirus isolate 12Q108	8305	FALSE
NC_023423.1	Pithovirus sibericum isolate P1084-T	610033	FALSE
NC_029306.1	Marine RNA virus PAL128	8660	FALSE
NC_029307.1	Marine RNA virus PAL156	7897	FALSE
NC_029308.1	Marine RNA virus PAL438	7047	FALSE
NC_029310.1	Marine RNA virus PAL_E4	8187	FALSE
NC_029309.1	Marine RNA virus PAL473	6360	FALSE
NC_033620.1	Murine roseolovirus isolate YOK1	173861	FALSE
NC_033618.1	Pea leaf distortion betasatellite clone N36-54	1347	FALSE
NC_033619.1	Helicoverpa armigera iflavirus strain HBLF2013-1 polyprotein gene	10017	FALSE
NC_033778.1	Leptopilina boulardi filamentous virus isolate Valence Gotheron	111453	FALSE
NC_033776.1	Bat sapovirus isolate Bat-SaV/Limbe65/CAM/2014 polyprotein and putative minor structural protein genes	7475	FALSE
NC_033775.1	Noumeavirus isolate NMV1	376207	FALSE
NC_033781.1	Human papillomavirus type 156 isolate GC01	7329	TRUE
NC_033783.1	Orbivirus SX-2017a VP2 gene	2901	FALSE
NC_033785.1	Orbivirus SX-2017a VP4 gene	1978	FALSE
NC_033786.1	Orbivirus SX-2017a VP5 gene	1775	FALSE
NC_033787.1	Orbivirus SX-2017a VP6 gene	1657	FALSE
NC_033788.1	Orbivirus SX-2017a VP7 gene	1165	FALSE
NC_033789.1	Orbivirus SX-2017a VP8 gene	1142	FALSE
NC_033790.1	Orbivirus SX-2017a VP9 gene	1103	FALSE
NC_033791.1	Orbivirus SX-2017a VP10 gene	832	FALSE
NC_033784.1	Orbivirus SX-2017a VP3 gene	2769	FALSE
NC_033782.1	Orbivirus SX-2017a VP1 gene	3950	FALSE
NC_033779.1	Tomato leaf curl Burkina Faso virus isolate Burkina Faso:Loumbila:Tomate51B1:2013	2784	FALSE
NC_033777.1	Clematis chlorotic mottle virus	3880	FALSE
NC_033792.1	Qinghai Himalayan marmot astrovirus 1 isolate HHMAstV1	6712	FALSE
NC_033740.1	Eidolon helvum papillomavirus 2	7958	FALSE
NC_033706.1	Solanum nodiflorum mottle virus culture-collection ATCC:PV-491	4297	FALSE
NC_033701.1	Xingshan nematode virus 4 strain XSNXC32924 putative nucleoprotein	11743	FALSE
NC_033727.1	Xingshan nematode virus 2 strain XSNXC13152 RdRp and hypothetical protein genes	11330	FALSE
NC_033732.1	Wuhan spirurian nematodes virus 1 strain WHSWHC143244 hypothetical protein gene	9961	FALSE
NC_033709.1	Wuhan spider virus 9 strain spider112003 hypothetical protein 1	4059	FALSE
NC_033711.1	Wuhan spider virus 8 strain spider134060 hypothetical protein 1	6216	FALSE
NC_033702.1	Wuhan spider virus 7 strain spider133569 RNA-dependent RNA polymerase gene	2696	FALSE
NC_033712.1	Wuhan spider virus 6 strain spider122561 hypothetical protein 1	10647	FALSE
NC_033714.1	Wuhan spider virus 5 strain spider133684 hypothetical protein 1	11448	FALSE
NC_033717.1	Wuhan spider virus 4 strain spider133854 hypothetical protein 1	11652	FALSE
NC_033718.1	Wuhan spider virus 3 strain spider133889 hypothetical protein gene	9421	FALSE
NC_033708.1	Wuhan poty-like virus 1 strain WHWN51517 polyprotein gene	8197	FALSE
NC_033748.1	Wuhan pillworm virus 3 strain WHSFII20254 segment 2 Capsid gene	1524	FALSE
NC_033751.1	Wuhan pillworm virus 3 strain WHSFII20254 segment 1 hypothetical protein 1 and hypothetical protein 2 genes	2793	FALSE
NC_033731.1	Wuhan pillworm virus 2 strain WHSFII14871 putative nucleoprotein	12548	FALSE
NC_033735.1	Wuhan nido-like virus 1 strain SCM49454 1ab	17562	FALSE
NC_033733.1	Wuhan millipede virus 3 strain WHWG56524 hypothetical protein 1 and hypothetical protein 2 genes	10655	FALSE
NC_033710.1	Wuhan insect virus 9 strain WHCCII13328 RdRp and hypothetical protein genes	9305	FALSE
NC_033707.1	Wuhan insect virus 8 strain WHCCII10272 hypothetical protein genes	10644	FALSE
NC_033749.1	Wuhan insect virus 35 strain WHCCII10556 hypothetical protein 1 and hypothetical protein 2 genes	2221	FALSE
NC_033750.1	Wuhan insect virus 35 strain WHCCII10592 hypothetical protein gene	2167	FALSE
NC_033713.1	Wuhan insect virus 34 strain CC64594 hypothetical protein 1 and hypothetical protein 2 genes	2836	FALSE
NC_033722.1	Wuhan insect virus 33 strain WHCCII11871 hypothetical protein 1 and hypothetical protein 2 genes	10232	FALSE
NC_033764.1	Wuhan cricket virus 2 strain WHXS3745 segment Seg 1 RdRp gene	1728	FALSE
NC_033765.1	Wuhan cricket virus 2 strain WHXS3745 segment Seg 2 hypothetical protein gene	1549	FALSE
NC_033766.1	Wuhan cricket virus 2 strain WHXS3745 segment Seg 3 putative capsid protein gene	1510	FALSE
NC_033767.1	Wuhan cricket virus 2 strain WHXS3745 segment Seg 4 hypothetical protein gene	1503	FALSE
NC_033769.1	Wuhan cricket virus 2 strain WHXS3745 segment Seg 6 hypothetical protein gene	1379	FALSE
NC_033768.1	Wuhan cricket virus 2 strain WHXS3745 segment Seg 5 hypothetical protein gene	1436	FALSE
NC_033762.1	Hubei myriapoda virus 9 strain arthropodmix12082 segment 1 hypothetical protein genes	2938	FALSE
NC_033763.1	Hubei myriapoda virus 9 strain arthropodmix12082 segment 2 hypothetical protein gene	1491	FALSE
NC_033760.1	Hubei myriapoda virus 5 strain GCM10499 putative nucleoprotein gene	2579	FALSE
NC_033761.1	Hubei myriapoda virus 5 strain GCM10499 RNA-dependent RNA polymerase gene	9874	FALSE
NC_033759.1	Hubei myriapoda virus 5 strain GCM10499 putative glycoprotein gene	3524	FALSE
NC_033756.1	Beihai shrimp virus 3 strain BHBJDX18821 RNA-dependent RNA polymerase gene	10960	FALSE
NC_033757.1	Beihai shrimp virus 3 strain BHBJDX18821 putative glycoprotein gene	4249	FALSE
NC_033758.1	Beihai shrimp virus 3 strain BHBJDX18821 hypothetical protein genes	3605	FALSE
NC_033725.1	Bamaga virus isolate CY4270 polyprotein gene	10203	FALSE
NC_033729.1	Phomopsis longicolla RNA virus 1 isolate KY RNA-dependent RNA polymerase gene	2822	FALSE
NC_033772.1	Pepper chlorotic spot virus isolate 14YV733 segment S	3310	FALSE
NC_033773.1	Pepper chlorotic spot virus isolate 14YV733 segment M	4711	FALSE
NC_033774.1	Pepper chlorotic spot virus isolate 14YV733 segment L	8913	FALSE
NC_033745.1	Eidolon helvum papillomavirus 3	7991	FALSE
NC_033744.1	Avon-Heathcote estuary associated bacilladnavirus isolate AHEaBavV1	4742	FALSE
NC_033741.1	Amphibola crenata associated bacilladnavirus 2 isolate GaBacV2	4576	FALSE
NC_033746.1	Amphibola crenata associated bacilladnavirus 1 isolate GaBacV1	4729	FALSE
NC_033747.1	Thrips-associated genomovirus 4 isolate thrp_197937	2243	FALSE
NC_033742.1	Thrips-associated genomovirus 3 isolate thrp_197938	2196	FALSE
NC_033743.1	Thrips-associated genomovirus 2 isolate thrp_197934	2182	FALSE
NC_033736.1	Thrips-associated genomovirus 1 isolate thrp_197969	2208	FALSE
NC_033739.1	Cacao yellow vein-banding virus isolate ICS27	7454	FALSE
NC_033738.1	Cacao mild mosaic virus isolate SCA6	7533	FALSE
NC_033696.1	Jingmen tombus-like virus 2 strain JMYJCC11049 hypothetical protein 1	4100	FALSE
NC_033695.1	Enterovirus AN12 genomic RNA	7414	FALSE
NC_033720.1	Ubei picorna-like virus 3 strain WHCC101453 hypothetical protein 1 and hypothetical protein 2 genes	8824	FALSE
NC_033716.1	Zhejiang mosquito virus 1 strain mosZJ35497 hypothetical protein gene	9558	FALSE
NC_033700.1	Xinzhou toro-like virus strain XZSJSC65757 1ab	30353	FALSE
NC_033734.1	Xinzhou nematode virus 7 strain XZSJSC65582 hypothetical protein 1 and hypothetical protein 2 genes	3243	FALSE
NC_033704.1	Xinzhou nematode virus 5 strain XZSJSC65765 hypothetical protein and RNA-dependent RNA polymerase genes	7977	FALSE
NC_033705.1	Xinzhou nematode virus 4 strain XZSJSC65771 putative nucleoprotein	11731	FALSE
NC_033753.1	Xinzhou nematode virus 3 strain XZSJSC65579 RNA-dependent RNA polymerase gene	5931	FALSE
NC_033754.1	Xinzhou nematode virus 3 strain XZSJSC65579 hypothetical protein gene	1730	FALSE
NC_033730.1	Xinzhou nematode virus 2 strain XZSJSC33555 hypothetical protein 1 and hypothetical protein 2 genes	9547	FALSE
NC_033728.1	Xinzhou nematode virus 1 strain XZSJSC65770 hypothetical protein genes	11525	FALSE
NC_033703.1	Xinzhou dimarhabdovirus virus 1 strain XZSJSC65538 hypothetical protein	9314	FALSE
NC_033719.1	Xingshan nematode virus 6 strain XSNXC32793 hypothetical protein 1	6527	FALSE
NC_033752.1	Xingshan nematode virus 5 strain XSNXC27943 segment 1 hypothetical protein 1 and RdRp genes	2838	FALSE
NC_033755.1	Xingshan nematode virus 5 strain XSNXC27943 segment 2 putative capsid protein gene	1446	FALSE
NC_018102.1	MW polyomavirus	4927	TRUE
NC_018105.1	Gooseberry vein banding virus	7659	FALSE
NC_033793.1	Goose megrivirus isolate HN56	10101	FALSE
NC_033824.1	Bat dicibavirus clone Bat/CAM/DicV-P2/2013 non-structural polyprotein and structural polyprotein genes	8882	FALSE
NC_033823.1	Bat iflavirus clone Bat/CAM/IfaV-P17/2013 polyprotein gene	10519	FALSE
NC_033820.1	Bat sapelovirus clone Bat/CAM/Sap-P24/2013 polyprotein gene	7746	FALSE
NC_033828.1	Peach virus D isolate SK	6612	FALSE
NC_033830.1	Munguba virus segment L	6466	FALSE
NC_033831.1	Munguba virus segment S	1806	FALSE
NC_033847.1	Munguba virus segment M	4651	FALSE
NC_033841.1	Urucuri virus strain BeAn100049 segment L	6504	FALSE
NC_033843.1	Urucuri virus strain BeAn100049 segment S	1864	FALSE
NC_033842.1	Urucuri virus strain BeAn100049 segment M	4528	FALSE
NC_033838.1	Tapara virus strain BeAr413570 segment M	4233	FALSE
NC_033839.1	Tapara virus strain BeAr413570 segment S	1823	FALSE
NC_033848.1	Tapara virus strain BeAr413570 segment L	6394	FALSE
NC_033835.1	Ambe virus strain BeAr407981 segment M	4366	FALSE
NC_033844.1	Ambe virus strain BeAr407981 segment L	6410	FALSE
NC_033845.1	Ambe virus strain BeAr407981 segment S	1863	FALSE
NC_033851.1	Wuhan insect virus 22 strain arthropodmix13806 segment Seg 1 RdRp gene	1869	FALSE
NC_033852.1	Wuhan insect virus 22 strain arthropodmix13806 segment Seg 2 hypothetical protein gene	1766	FALSE
NC_033816.1	Wuhan insect virus 12 strain arthropodmix13526 hypothetical protein gene	11094	FALSE
NC_033815.1	Jingmen tombus-like virus 1 strain JMYJCC68055 hypothetical protein genes	7949	FALSE
NC_033822.1	Beihai picorna-like virus 59 strain BHBei77099 hypothetical protein gene	9096	FALSE
NC_033827.1	Beihai picorna-like virus 57 strain BHHQ57630 hypothetical protein gene	8518	FALSE
NC_033829.1	Kallithea virus isolate DrosEU46_Kharkiv_2014	152388	FALSE
NC_033849.1	Uriurana virus strain BeAr479776 segment L	6405	FALSE
NC_033850.1	Uriurana virus strain BeAr479776 segment S	1819	FALSE
NC_033840.1	Uriurana virus strain BeAr479776 segment M	4180	FALSE
NC_033836.1	Anhanga virus strain BeAn46852 segment L	6402	FALSE
NC_033846.1	Anhanga virus strain BeAn46852 segment M	4538	FALSE
NC_033837.1	Anhanga virus strain BeAn46852 segment S	1628	FALSE
NC_033832.1	Melon severe mosaic tospovirus isolate VE440-A segment S	3283	FALSE
NC_033833.1	Melon severe mosaic tospovirus isolate VE440-A segment M	4873	FALSE
NC_033834.1	Melon severe mosaic tospovirus isolate VE440-A segment L	8911	FALSE
NC_033821.1	Qinghai Himalayan marmot astrovirus 2 isolate HHMAstV2	6640	FALSE
NC_033817.1	Cassava satellite virus isolate Casatv_Br	1228	FALSE
NC_033826.1	Bat badicivirus 2 clone Bat/CAM/BadV-P22/2013 structural polyprotein and non-structural polyprotein genes	8630	FALSE
NC_033825.1	Bat badicivirus 1 clone Bat/CAM/BadV-P11/2013 structural polyprotein and non-structural polyprotein genes	8335	FALSE
NC_018136.1	SFTS virus HB29 segment L	6368	TRUE
NC_018137.1	SFTS virus HB29 segment S	1744	TRUE
NC_018138.1	SFTS virus HB29 segment M	3378	TRUE
NC_018151.1	Citrus chlorotic dwarf associated virus	3640	FALSE
NC_018173.1	Cucurbit chlorotic yellows virus RNA 1 segment	8607	FALSE
NC_018174.1	Cucurbit chlorotic yellows virus RNA 2 segment	8041	FALSE
NC_018175.1	Potato virus H isolate YN	8410	FALSE
NC_018176.1	Arracacha mottle virus	9630	FALSE
NC_034017.1	Xishuangbanna aedes flavivirus	10884	FALSE
NC_018226.1	Swine pasivirus 1	6916	FALSE
NC_034156.1	Cordoba virus strain GMC30 hypothetical protein 1 gene	7615	FALSE
NC_034161.1	Otarine picobirnavirus isolate HKG-PF080915 segment 2	1688	FALSE
NC_034160.1	Otarine picobirnavirus isolate HKG-PF080915 segment 1	2347	FALSE
NC_034155.1	Piura virus strain CoR29 hypothetical protein 1	10050	FALSE
NC_034158.1	Loreto virus strain 3940-83 hypothetical protein 1	9136	FALSE
NC_034159.1	Pepper cryptic virus 2 isolate HW-01 segment RNA1	1609	FALSE
NC_034167.1	Pepper cryptic virus 2 isolate HW-01 segment RNA2	1525	FALSE
NC_034154.1	San Bernardo virus strain CoB37dA hypothetical protein 1	9748	FALSE
NC_034157.1	Fort Crockett virus strain 22503a hypothetical protein 1 gene	7903	FALSE
NC_034153.1	Biratnagar virus strain Nepal12-1 hypothetical protein 1	9111	FALSE
NC_034152.1	Big Cypress virus strain BCNP2-24 A hypothetical protein 1	9506	FALSE
NC_034215.1	Peach rosette mosaic virus isolate PRMV2 segment RNA2	5956	FALSE
NC_034214.1	Peach rosette mosaic virus isolate PRMV2 segment RNA1	8014	FALSE
NC_034210.1	Circovirus sp. isolate DaiShan	1873	FALSE
NC_034216.1	Lagenaria siceraria endornavirus-Hubei isolate JZ	15098	FALSE
NC_034217.1	Pityohyphantes rubrofasciatus iflavirus isolate UW1	9834	FALSE
NC_034219.1	Rousettus aegyptiacus polyomavirus 1 DNA	5014	FALSE
NC_034218.1	Rhinolophus hildebrandtii polyomavirus 1 DNA	5060	FALSE
NC_034221.1	Miniopterus schreibersii polyomavirus 2 DNA	4877	FALSE
NC_034220.1	Miniopterus schreibersii polyomavirus 1 DNA	4752	FALSE
NC_034222.1	Mogiana tick virus isolate MGTV/V4/11 segment 1	2963	TRUE
NC_034223.1	Mogiana tick virus isolate MGTV/V4/11 segment 3	2705	TRUE
NC_034224.1	Mogiana tick virus isolate MGTV/V4/11 VP2-3 gene	2728	TRUE
NC_034225.1	Mogiana tick virus isolate MGTV/V4/11 putative glycoprotein gene	2629	TRUE
NC_018277.1	Staphylococcus phage SpaA1	42784	FALSE
NC_018275.1	Salmonella phage vB_SemP_Emek	39783	FALSE
NC_018278.1	Burkholderia phage KL1	42832	FALSE
NC_018283.1	Burkholderia phage AH2	58065	FALSE
NC_018274.1	Pseudomonas phage MP42	36847	FALSE
NC_018270.1	Weissella phage phiYS61	33594	FALSE
NC_018273.1	Leuconostoc phage Lmd1	26201	FALSE
NC_018271.1	Persicivirga phage P12024S	35700	FALSE
NC_018272.1	Persicivirga phage P12024L	35652	FALSE
NC_018279.1	Salmonella phage vB_SosS_Oslo	49116	FALSE
NC_018276.1	Croceibacter phage P2559S	44988	FALSE
NC_018269.1	Marinomonas phage P12026	31766	FALSE
NC_018280.1	Celeribacter phage P12053L	38889	FALSE
NC_018281.1	Staphylococcus phage vB_SepiS-phiIPLA5	43581	FALSE
NC_018284.1	Staphylococcus phage vB_SepiS-phiIPLA7	42123	FALSE
NC_018282.1	Pseudomonas phage MP1412	61167	FALSE
NC_034240.1	Tomato yellow mottle-associated virus	13389	FALSE
NC_034241.1	Diabrotica virgifera virgifera virus 2 isolate Pennsylvania	10493	FALSE
NC_034243.1	Ixeridium yellow mottle virus 2	4196	FALSE
NC_018403.1	Amazon lily mild mottle virus 2a gene for replication protein 2a	2507	FALSE
NC_018404.1	Amazon lily mild mottle virus 3a	2530	FALSE
NC_018402.1	Amazon lily mild mottle virus 1a gene for replication protein 1a	3169	FALSE
NC_018400.1	Turkey gallivirus	8496	FALSE
NC_018401.1	Gyrovirus 4	2034	TRUE
NC_018382.1	Orthohepevirus D isolate BatHEV/BS7/GE/2009	6796	FALSE
NC_018399.1	Sibine fusca densovirus	5012	FALSE
NC_018384.1	Grapevine Anatolian ringspot virus RNA 2	4607	FALSE
NC_018383.1	Grapevine Anatolian ringspot virus RNA 1	7288	FALSE
NC_034265.1	Tobacco virus 2	5979	FALSE
NC_034266.1	Columbid alphaherpesvirus 1 strain HLJ	204237	FALSE
NC_034267.1	Enterovirus goat/JL14	7461	FALSE
NC_034253.1	LI polyomavirus isolate LIPyV	5269	TRUE
NC_034244.1	Diabrotica virgifera virgifera virus 3 isolate South Dakota	13202	FALSE
NC_034247.1	Cowpea polerovirus 2 isolate BE179	5945	FALSE
NC_034246.1	Cowpea polerovirus 1 isolate BE167	5845	FALSE
NC_034257.1	Beauveria bassiana polymycovirus 1 ORF2 gene for protein of unknown function	2260	FALSE
NC_034259.1	Beauveria bassiana polymycovirus 1 ORF4 gene for Proline-Alanine-Serine rich protein	1373	FALSE
NC_034260.1	Beauveria bassiana polymycovirus 1 RdRp gene for RNA dependent RNA polymerase	2425	FALSE
NC_034258.1	Beauveria bassiana polymycovirus 1 ORF3 gene for methyl transferase	1921	FALSE
NC_034250.1	Tomato leaf curl Pakistan betasatellite complete sequence	1374	FALSE
NC_034245.1	Bovine rhinovirus 1 strain SD-1	7253	FALSE
NC_034254.1	Dhori virus isolate Dhori/1313/61 segment 3	1972	TRUE
NC_034255.1	Dhori virus isolate Dhori/1313/61 segment 4	1606	TRUE
NC_034256.1	Dhori virus isolate Dhori/1313/61 segment 6	961	TRUE
NC_034261.1	Dhori virus isolate Dhori/1313/61 segment 1	2375	TRUE
NC_034262.1	Dhori virus isolate Dhori/1313/61 segment 5	1478	TRUE
NC_034263.1	Dhori virus isolate Dhori/1313/61 segment 2	2224	TRUE
NC_034252.1	Wisteria badnavirus 1 isolate ZT-1	7326	FALSE
NC_034251.1	Vicugna pacos polyomavirus 1 isolate UCD1	5052	FALSE
NC_034248.1	Rhizobium phage RHEph10	115042	FALSE
NC_034264.1	Arracacha virus V isolate CNPH	7398	FALSE
NC_034273.1	Endive necrotic mosaic virus strain ENMV-FR	10000	FALSE
NC_018452.1	Burkholderia phage DC1	61847	FALSE
NC_018448.1	Sweet potato virus C-6	8857	FALSE
NC_018450.1	Papilio polyxenes densovirus	5053	FALSE
NC_018449.1	Papaya lethal yellowing virus	4145	FALSE
NC_018454.1	Cronobacter phage phiES15	39974	FALSE
NC_018456.1	Soybean chlorotic spot virus DNA-B	2585	FALSE
NC_018457.1	Soybean chlorotic spot virus DNA-A	2623	FALSE
NC_018458.1	Grapevine virus F	7551	FALSE
NC_018481.1	CAS virus segment S	3368	FALSE
NC_018484.1	CAS virus segment L	6812	FALSE
NC_018482.1	Golden Gate virus segment L	6922	FALSE
NC_018483.1	Golden Gate virus segment S	3482	FALSE
NC_018455.1	Chinese yam necrotic mosaic virus	8224	FALSE
NC_018461.1	Sathuperi virus RdRp gene for RNA-dependent RNA polymerase	6861	FALSE
NC_018462.1	Sathuperi virus N and NSs genes	843	FALSE
NC_018466.1	Sathuperi virus Gn-Gc-NSm gene for M polyprotein	4330	FALSE
NC_018459.1	Aino virus Gn-Gc-NSm gene for M polyprotein	4335	FALSE
NC_018460.1	Aino virus N and NSs genes	834	FALSE
NC_018465.1	Aino virus RdRp gene for RNA-dependent RNA polymerase	6966	FALSE
NC_018464.1	Shamonda virus N and NSs genes	927	FALSE
NC_018467.1	Shamonda virus Gn-Gc-NSm gene for M polyprotein	4314	FALSE
NC_018463.1	Shamonda virus RdRp gene for RNA-dependent RNA polymerase	6863	FALSE
NC_018476.1	Simbu virus RdRp gene for RNA-dependent RNA polymerase	6895	TRUE
NC_018477.1	Simbu virus N and NSs genes	860	TRUE
NC_018478.1	Simbu virus Gn-Gc-NSm gene for M polyprotein	4417	TRUE
NC_034375.1	Cassava virus X isolate Ven164 RNA-dependent RNA polymerase (RdRp)	5879	FALSE
NC_034378.1	Raccoon-associated polyomavirus 2 isolate Rac2	5225	FALSE
NC_034377.1	Watermelon virus A isolate KF-15	8372	FALSE
NC_034376.1	Pepper virus A isolate TW RdRp (gp1)	8696	FALSE
NC_034381.1	Miniopterus schreibersii picornavirus 1	8468	FALSE
NC_034384.1	Diamondback moth iflavirus isolate Guangzhou	9580	FALSE
NC_023425.1	Orthohepevirus B	6654	FALSE
NC_023435.1	Dragonfly larvae associated circular virus-9 isolate DflaCV-9_NZ-PG10-LD	1722	FALSE
NC_023426.1	Anomala cuprea entomopoxvirus DNA	245717	FALSE
NC_023434.1	Dragonfly larvae associated circular virus-8 isolate DflaCV-8_NZ-PG5-LS	1628	FALSE
NC_023433.1	Dragonfly larvae associated circular virus-7 isolate DflaCV-7_NZ-PG5-LH	2253	FALSE
NC_023432.1	Dragonfly larvae associated circular virus-6 isolate DflaCV-6_NZ-PG9-LD	1700	FALSE
NC_023431.1	Dragonfly larvae associated circular virus-5 isolate DflaCV-5_NZ-PG2-LG	1960	FALSE
NC_023429.1	Dragonfly larvae associated circular virus-3 isolate DflaCV-3_NZ-PG1-LG	2249	FALSE
NC_023428.1	Dragonfly larvae associated circular virus-2 isolate DflaCV-2_NZ-PG8-LS	2398	FALSE
NC_023430.1	Dragonfly larvae associated circular virus-4 isolate DflaCV-4_NZ-PG3-LG	2121	FALSE
NC_023427.1	Dragonfly larvae associated circular virus-1 isolate DflaCV-1_NZ-PG11-LD	2668	FALSE
NC_023436.1	Dragonfly larvae associated circular virus-10 isolate DflaCV-10_NZ-XZ1-LH	2259	FALSE
NC_030311.1	Cotton yellow mosaic virus isolate Benin-Gossypium raimondii-55-14 segment DNA-B	2716	FALSE
NC_030310.1	Cotton yellow mosaic virus isolate Benin-Gossypium raimondii-55-14 segment DNA-A	2766	FALSE
NC_030309.1	Chayote yellow mosaic Benin betasatellite isolate Cameroon-Kumba-Papaya-20-14	1367	FALSE
NC_030378.1	Tospovirus kiwifruit/YXW/2014 segment L	8908	FALSE
NC_030379.1	Tospovirus kiwifruit/YXW/2014 segment M	4772	FALSE
NC_030380.1	Tospovirus kiwifruit/YXW/2014 segment S	2991	FALSE
NC_030394.2	Short-finned eel ranavirus isolate ANGA14001	126965	FALSE
NC_030392.1	Sclerotinia nivalis victorivirus 1 isolate SsSn-1.v	5162	FALSE
NC_023441.1	Chaetoceros sp. DNA virus 7 genes for putative replication-associated protein	5552	FALSE
NC_023442.1	Buzura suppressaria nucleopolyhedrovirus isolate Hubei	120420	FALSE
NC_023440.1	Wallerfield virus strain TR7904	9023	FALSE
NC_023443.1	Ageratum yellow vein China alphasatellite isolate Sn3 segment DNA-1	1365	FALSE
NC_030396.1	Cronartium ribicola mitovirus 3 isolate CrMV3-BC-u3 RNA-dependent RNA polymerase (RdRp) gene	2522	FALSE
NC_030395.1	Cronartium ribicola mitovirus 2 isolate CrMV2-BC-u3 RNA-dependent RNA polymerase (RdRp) gene	2471	FALSE
NC_030393.1	Cronartium ribicola mitovirus 1 isolate CrMV1-BC-u3 RNA-dependent RNA polymerase (RdRp) gene	2715	FALSE
NC_030398.2	Maize-associated totivirus 2 isolate EC_Portoviejo	4998	FALSE
NC_030400.1	Nakiwogo virus strain Uganda08 polyprotein gene	10122	FALSE
NC_030402.1	Ungulate bocaparvovirus 6 strain Ungulate bocaparvovirus 6 strain USII/03	5224	FALSE
NC_030405.1	Etheostoma fonticola aquareovirus isolate San Marcos 2003 segment 1	3947	FALSE
NC_030406.1	Etheostoma fonticola aquareovirus isolate San Marcos 2003 segment 6	2057	FALSE
NC_030407.1	Etheostoma fonticola aquareovirus isolate San Marcos 2003 segment 7	1400	FALSE
NC_030409.1	Etheostoma fonticola aquareovirus isolate San Marcos 2003 segment 9	1118	FALSE
NC_030410.1	Etheostoma fonticola aquareovirus isolate San Marcos 2003 segment 10	987	FALSE
NC_030413.1	Etheostoma fonticola aquareovirus isolate San Marcos 2003 segment 3	3687	FALSE
NC_030415.1	Etheostoma fonticola aquareovirus isolate San Marcos 2003 segment 5	2242	FALSE
NC_030411.1	Etheostoma fonticola aquareovirus isolate San Marcos 2003 segment 11	783	FALSE
NC_030412.1	Etheostoma fonticola aquareovirus isolate San Marcos 2003 segment 2	3866	FALSE
NC_030414.2	Etheostoma fonticola aquareovirus isolate San Marcos 2003 segment 4	2554	FALSE
NC_030408.1	Etheostoma fonticola aquareovirus isolate San Marcos 2003 segment 8	1317	FALSE
NC_030391.1	Wild onion symptomless virus gene for polyprotein	9369	FALSE
NC_030399.1	Cronartium ribicola mitovirus 5 isolate CrMV5-BC-u3 RNA-dependent RNA polymerase (RdRp) gene	2631	FALSE
NC_030397.1	Cronartium ribicola mitovirus 4 isolate CrMV4-BC-u3 RNA-dependent RNA polymerase (RdRp) gene	2479	FALSE
NC_030447.1	Gemycircularvirus HV-GcV1	2264	TRUE
NC_030448.1	Gemycircularvirus HV-GcV2	2262	TRUE
NC_030479.1	Pseudogymnoascus destructans virus isolate PdV80251 capsid protein gene	1524	FALSE
NC_030480.1	Pseudogymnoascus destructans virus isolate PdV80251 RNA-dependent RNA polymerase gene	1682	FALSE
NC_030458.1	Chimpanzee faeces associated microphage 3 isolate CPNG_29300	5016	FALSE
NC_030472.1	Chimpanzee faeces associated microphage 1 isolate CPNG_29298	4851	FALSE
NC_030454.1	Human enterovirus strain V13-0285	7317	TRUE
NC_030462.1	Canna yellow mottle-associated virus isolate CaYMAV-Ci	6966	FALSE
NC_030648.1	Carrot mottle mimic virus satellite RNA	748	FALSE
NC_030655.1	Rhizoctonia solani flexivirus 1 isolate DC17/RsFV-1	10644	FALSE
NC_030657.1	Yacon virus A isolate 4Y_2	6400	FALSE
NC_030658.1	Pigeonpea sterility mosaic virus 2p5 gene	1833	FALSE
NC_030659.1	Pigeonpea sterility mosaic virus 2 p6 gene	1194	FALSE
NC_030660.1	Pigeonpea sterility mosaic virus 2 segment RNA1	7009	FALSE
NC_030661.1	Pigeonpea sterility mosaic virus 2 segment RNA3	1335	FALSE
NC_030662.1	Pigeonpea sterility mosaic virus 2 segment RNA2	2229	FALSE
NC_030663.1	Pigeonpea sterility mosaic virus 2 segment RNA4	1491	FALSE
NC_030654.1	Fusarium graminearum deltaflexivirus 1 isolate BJ59	8246	FALSE
NC_030656.1	Pteropox virus strain Australia	133492	FALSE
NC_030651.1	Nylanderia fulva virus 1 isolate Florida initial polyprotein gene	10913	FALSE
NC_030650.1	Gorilla anellovirus isolate GorF ORF2 and ORF1 genes	2568	FALSE
NC_030649.1	Carrot mottle virus satellite RNA	745	FALSE
NC_030652.1	Staphylococcus phage 80	42140	FALSE
NC_030653.1	Atypical porcine pestivirus 1 isolate Bavaria S5/9 polyprotein gene	10908	FALSE
NC_030693.1	Grapevine Red Globe virus isolate Graciano-T101	6863	FALSE
NC_030697.1	Picornavirales Bu-3 gene for polyprotein	9808	FALSE
NC_030699.1	Ramie mosaic Yunnan virus isolate 4819-5 segment DNA-A	2759	FALSE
NC_030696.1	Gordonia phage Smoothie	93139	FALSE
NC_030701.1	Variegated squirrel bornavirus 1	8798	TRUE
NC_030745.1	Picornavirales Bu-1 gene for polyprotein	9224	FALSE
NC_030744.1	Picornavirales Tottori-HG1 gene for polyprotein	9868	FALSE
NC_030743.1	Brejeira virus strain AR800208-B hypothetical protein 1	9863	FALSE
NC_030742.1	Gompholobium virus A isolate Monadnocks putative RNA dependent RNA polymerase (RdRP)	3935	FALSE
NC_030749.1	Malvastrum yellow vein Honghe virus segment DNA-A	2740	FALSE
NC_030748.1	Senna leaf curl virus isolate Mohali	2742	FALSE
NC_030746.1	Senna mosaic virus isolate Brazilian	6775	FALSE
NC_030747.1	Alternaria arborescens mitovirus 1 genomic RNA	2506	FALSE
NC_030750.1	Wuhan Insect virus 2 strain WHDL02 glycoprotein precursor (G) gene	6515	FALSE
NC_030751.1	Wuhan Insect virus 2 strain WHDL02 nucleopasid protein (N) gene	1700	FALSE
NC_030752.1	Wuhan Insect virus 2 strain WHDL02 RNA-dependent RNA polymerase (L) gene	7243	FALSE
NC_030793.1	Bovine calicivirus strain Kirklareli	7484	FALSE
NC_030792.1	Equine adenovirus 1 strain M1	32690	FALSE
NC_030801.1	Bos taurus papillomavirus 21	7149	FALSE
NC_030800.1	Bos taurus papillomavirus 20	7277	FALSE
NC_030799.1	Bos taurus papillomavirus 19	7253	FALSE
NC_030798.1	Bos taurus papillomavirus 18	7282	FALSE
NC_030797.1	Bos taurus papillomavirus 17	7402	FALSE
NC_030796.1	Bos taurus papillomavirus 16	7527	FALSE
NC_030795.1	Bos taurus papillomavirus 13 strain 14RO12	7961	FALSE
NC_030794.1	Callistephus mottle virus isolate DJ	9859	FALSE
NC_030838.1	Sparus aurata polyomavirus 1	7299	FALSE
NC_030837.1	Sea otter parvovirus 1 isolate 4850-06 NS1 (NS1)	4639	FALSE
NC_030840.1	Coccinia mottle virus isolate Su12-25	9778	FALSE
NC_030847.1	Barbacena virus Y isolate KLL097	9837	FALSE
NC_030839.1	Sparus aurata papillomavirus 1	5748	FALSE
NC_030842.1	Ranavirus maximus isolate SMA15001	115510	FALSE
NC_030848.1	Haloarcula californiae icosahedral virus 1	31314	FALSE
NC_030845.1	Egaro virus RNA-dependent RNA polymerase and coat protein genes	4268	FALSE
NC_030846.1	Duwamo virus RNA-dependent RNA polymerase	4388	FALSE
NC_030844.1	Bat tymo-like virus polyprotein and capsid protein genes	6434	FALSE
NC_030843.1	Washington bat picornavirus polyprotein gene	8946	FALSE
NC_030841.1	Wabat virus polyprotein	12162	FALSE
NC_030931.1	Pseudomonas phage phi2	41871	FALSE
NC_030922.1	Mamastrovirus 1 genomic RNA	6673	TRUE
NC_030926.1	Jasmine virus C isolate A-31	8506	FALSE
NC_030919.1	Salmonella phage 118970_sal4	42418	FALSE
NC_030948.1	Ralstonia phage RSP15 DNA	167619	FALSE
NC_030940.1	Pseudomonas phage phi3	32637	FALSE
NC_030938.1	Rosellinia necatrix endornavirus 1 genomic RNA	9639	FALSE
NC_030927.1	Gordonia phage Splinter	45858	FALSE
NC_030915.1	Gordonia phage Orchid	80650	FALSE
NC_030917.1	Gordonia phage OneUp	93577	FALSE
NC_030924.1	Gordonia phage Monty	75680	FALSE
NC_030912.1	Gordonia phage McGonagall	17119	FALSE
NC_030914.1	Gordonia phage Kvothe	75462	FALSE
NC_030944.1	Gordonia phage Demosthenes	74073	FALSE
NC_030941.1	Gordonia phage Cozz	46600	FALSE
NC_030901.1	Gordonia phage ClubL	92618	FALSE
NC_030942.1	Gordonia phage BritBrat	55524	FALSE
NC_030930.1	Gordonia phage Bowser	46570	FALSE
NC_030936.1	Gordonia phage Bachita	93843	FALSE
NC_030910.1	Pseudomonas phage K5	93754	FALSE
NC_030934.1	Pseudomonas phage vB_PsyM_KIL1	90552	FALSE
NC_030909.1	Pseudomonas phage YMC11/07/P54_PAE_BP	50183	FALSE
NC_030923.1	Pseudomonas phage YMC11/06/C171_PPU_BP	45417	FALSE
NC_030918.1	Pseudomonas phage JBD93	36629	FALSE
NC_030908.1	Pseudomonas phage JBD69	36938	FALSE
NC_030929.1	Pseudomonas phage JBD44	49033	FALSE
NC_030920.1	Bacillus phage Eldridge	165868	FALSE
NC_030904.1	Bacillus phage vB_BhaS-171	38975	FALSE
NC_030946.1	Streptococcus phage phiARI0923	33477	FALSE
NC_030916.1	Tsukamurella phage TPA4	56212	FALSE
NC_030935.1	Gordonia phage GRU3	17727	FALSE
NC_030907.1	Gordonia phage GMA5	17562	FALSE
NC_030939.1	Gordonia phage GMA4	45537	FALSE
NC_030902.1	Gordonia phage GMA1	41207	FALSE
NC_030906.1	Gordonia phage GMA6	83324	FALSE
NC_030932.1	Gordonia phage Gsput1	43505	FALSE
NC_030945.1	Bacillus phage BalMu-1 copy 1	39873	FALSE
NC_030905.1	Gordonia phage Woes	73752	FALSE
NC_030913.1	Gordonia phage Wizard	58308	FALSE
NC_030911.1	Gordonia phage Vendetta	45858	FALSE
NC_030921.1	Gordonia phage Utz	49768	FALSE
NC_030953.1	Shigella phage SHFML-11	170650	FALSE
NC_030860.1	Bat mastadenovirus WIV12	29581	FALSE
NC_030864.1	Fusarium poae mitovirus 4 genomic RNA	2387	FALSE
NC_030863.1	Fusarium poae mitovirus 3 genomic RNA	2718	FALSE
NC_030862.1	Fusarium poae mitovirus 2 genomic RNA	2414	FALSE
NC_030861.1	Fusarium poae mitovirus 1 genomic RNA	2397	FALSE
NC_030874.1	Bat mastadenovirus WIV13	29162	FALSE
NC_030873.1	Mink bocavirus 1 clone 1 non-structural protein 1 (NS1)	5224	FALSE
NC_030876.1	Sophora japonica powdery mildew-associated partitivirus isolate HBJZ1510 segment RNA2 putative coat protein gene	1918	FALSE
NC_030875.1	Sophora japonica powdery mildew-associated partitivirus isolate HBJZ1510 segment RNA1 putative RNA-dependent RNA polymerase gene	1955	FALSE
NC_030872.1	Fusarium poae negative-stranded virus 2 genomic RNA	6608	FALSE
NC_030871.1	Fusarium poae negative-stranded virus 1 genomic RNA	7747	FALSE
NC_030870.1	Fusarium poae mycovirus 2 genomic RNA	4224	FALSE
NC_030869.1	Fusarium poae mycovirus 1 genomic RNA	9148	FALSE
NC_030880.1	Fusarium poae alternavirus 1 genomic RNA	2496	FALSE
NC_030881.1	Fusarium poae alternavirus 1 genomic RNA	2482	FALSE
NC_030883.1	Fusarium poae alternavirus 1 genomic RNA	3559	FALSE
NC_030868.1	Fusarium poae fusarivirus 1 genomic RNA	6379	FALSE
NC_030867.1	Fusarium poae victorivirus 1 genomic RNA	5124	FALSE
NC_030877.1	Fusarium poae virus 1-240374 genomic RNA	2231	FALSE
NC_030882.1	Fusarium poae virus 1-240374 genomic RNA	2431	FALSE
NC_030878.1	Fusarium poae partitivirus 2 genomic RNA	2403	FALSE
NC_030879.1	Fusarium poae partitivirus 2 genomic RNA	2413	FALSE
NC_030866.1	Fusarium poae narnavirus 2 genomic RNA	2054	FALSE
NC_030865.1	Fusarium poae narnavirus 1 genomic RNA	2297	FALSE
NC_030884.1	Sulfolobus islandicus rudivirus 3 isolate SIRV3	32995	FALSE
NC_030887.1	Common bean-associated gemycircularvirus isolate 53_2	2220	FALSE
NC_030888.1	Sclerotium hydrophilum virus 1 isolate ShR#20 putative RNA-dependent RNA polymerase gene	2121	FALSE
NC_030891.1	Sclerotium hydrophilum virus 1 isolate ShR#77 hypothetical protein genes	1953	FALSE
NC_030886.1	Rousettus bat coronavirus isolate GCCDC1 356	30161	FALSE
NC_030889.1	Arabidopsis halleri partitivirus 1 genomic RNA	1959	FALSE
NC_030890.1	Arabidopsis halleri partitivirus 1 genomic RNA	1763	FALSE
NC_031069.1	Streptococcus virus 9871	32729	FALSE
NC_031116.1	Bacillus phage Zuko	163345	FALSE
NC_031027.1	Bacillus phage SageFayge	162359	FALSE
NC_031100.1	Bacillus phage Phrodo	164443	FALSE
NC_031049.1	Bacillus phage NotTheCreek	161929	FALSE
NC_031037.1	Bacillus phage Nigalana	163041	FALSE
NC_031070.1	Bacillus phage Nemo	162375	FALSE
NC_031006.1	Bacillus phage DIGNKC	161552	FALSE
NC_031018.1	Citrobacter phage SH4	39274	FALSE
NC_031123.1	Citrobacter phage SH3	39444	FALSE
NC_031092.1	Citrobacter phage SH2	39158	FALSE
NC_031066.1	Citrobacter phage SH1	39434	FALSE
NC_031117.1	Acinetobacter phage LZ35	44885	FALSE
NC_031086.1	Acinetobacter phage phiAB6	40570	FALSE
NC_031095.1	Klebsiella phage PKO111	168758	FALSE
NC_031053.1	Klebsiella phage PKP126	50934	FALSE
NC_031047.1	Escherichia phage HY03	170770	FALSE
NC_031042.1	Salmonella phage NR01	111325	FALSE
NC_031039.1	Bacillus phage AR9	251042	FALSE
NC_031078.1	Streptomyces phage Nanodon	50082	FALSE
NC_031059.1	Rhodovulum phage vB_RhkS_P1	38773	FALSE
NC_031064.1	Lactococcus phage 98201	36202	FALSE
NC_031017.1	Lactococcus phage 63301	32409	FALSE
NC_031040.1	Lactococcus phage 50101	31987	FALSE
NC_031013.1	Lactococcus phage 28201	34396	FALSE
NC_031057.1	Citrobacter phage vB_CfrM_CfP1	180219	FALSE
NC_031025.1	Klebsiella phage vB_KpnP_KpV475	42201	FALSE
NC_031062.2	Erwinia phage vB_EamP_Frozen	75147	FALSE
NC_031098.1	Acinetobacter phage vB_AbaS_TRS1	40749	FALSE
NC_031020.1	Morganella phage vB_MmoM_MP1	163201	FALSE
NC_031115.1	Morganella phage vB_MmoP_MP2	39616	FALSE
NC_031087.1	Klebsiella phage vB_KpnM_KpV477	168272	FALSE
NC_031024.1	Bacillus phage Belinda	162308	FALSE
NC_031050.1	Enterobacteria phage vB_EcoS_NBD2	51802	FALSE
NC_031108.1	Propionibacterium phage PFR2	39640	FALSE
NC_031076.1	Propionibacterium phage PFR1	38071	FALSE
NC_031030.1	Escherichia phage UFV-AREG1	170788	FALSE
NC_031034.1	Bacillus phage SalinJah	161140	FALSE
NC_031110.1	Pseudomonas phage phiMK	93129	FALSE
NC_031016.1	Lactococcus phage PLgT-1	40273	FALSE
NC_031065.1	Salmonella phage vB_SnwM_CGG4-1	159878	FALSE
NC_031096.1	Pectobacterium phage PP90	44570	FALSE
NC_031014.1	Pseudomonas phage Andromeda	40008	FALSE
NC_031022.1	Shigella phage SHSML-45	108050	FALSE
NC_031011.1	Shigella phage SHFML-26	168993	FALSE
NC_031085.1	Shigella phage SHBML-50-1	166634	FALSE
NC_031044.1	Lactococcus phage M6165	22179	FALSE
NC_031002.1	Lactococcus phage M6162	21697	FALSE
NC_031075.1	Lactococcus phage M5938	22240	FALSE
NC_031009.1	Lactococcus phage D4412	22884	FALSE
NC_031071.1	Lactococcus phage D4410	22825	FALSE
NC_031058.1	Pseudomonas phage NP1	58566	FALSE
NC_031101.1	Weissella phage WCP30	33697	FALSE
NC_031063.1	Pseudomonas phage PEV2	72697	FALSE
NC_031114.1	Escherichia phage 64795_ec1	39235	FALSE
NC_031026.1	Salmonella phage phSE-2	49167	FALSE
NC_031008.1	Staphylococcus phage SLPW	17861	FALSE
NC_031093.1	Sanxia Water Strider Virus 5 strain SXSSP11 nucleocapsid (N)	12978	FALSE
NC_031088.1	Sanxia Water Strider Virus 4 strain SXSSP12 ORF1 (ORF1)	12930	FALSE
NC_031143.1	Sanxia Water Strider Virus 1 strain SXSSP08 nucleopasid protein (N) gene	2171	FALSE
NC_031141.1	Sanxia Water Strider Virus 1 strain SXSSP08 RNA-dependent RNA polymerase (L) gene	12229	FALSE
NC_031142.1	Sanxia Water Strider Virus 1 strain SXSSP08 glycoprotein precursor (G) gene	4193	FALSE
NC_031083.1	Huangpi Tick Virus 3 strain H124-2 nucleocapsid (N)	13169	FALSE
NC_031138.1	Huangpi Tick Virus 2 strain H114-17 RNA-dependent RNA polymerase (L) gene	6441	FALSE
NC_031139.1	Huangpi Tick Virus 2 strain H114-17 glycoprotein precursor (G) gene	3568	FALSE
NC_031140.1	Huangpi Tick Virus 2 strain H114-17 nucleopasid protein (N) and nonstructural protein (NSs) genes	1709	FALSE
NC_031136.1	Huangpi Tick Virus 1 strain H124-1 glycoprotein precursor (G) gene	4675	FALSE
NC_031137.1	Huangpi Tick Virus 1 strain H124-1 nucleopasid protein (N) gene	1969	FALSE
NC_031135.1	Huangpi Tick Virus 1 strain H124-1 RNA-dependent RNA polymerase (L) gene	11823	FALSE
NC_031079.1	Bole Tick Virus 2 strain BL076 nucleocapsid (N)	11843	FALSE
NC_031130.1	Cannabis cryptic virus isolate hemp09 coat protein gene	2266	FALSE
NC_031134.1	Cannabis cryptic virus isolate hemp09 RNA-dependent RNA polymerase gene	2397	FALSE
NC_031033.1	Volepox virus strain CA	217124	FALSE
NC_031080.1	Mycobacterium phage Tonenili	160985	FALSE
NC_031097.1	Gordonia phage Zirinka	52077	FALSE
NC_031052.1	Gordonia phage Twister6	57804	FALSE
NC_031001.1	Gordonia phage Terapin	66611	FALSE
NC_031019.1	Enterobacteria phage UAB_Phi20	41809	FALSE
NC_031106.1	Rosavirus C strain RATLC11A polyprotein gene	9112	FALSE
NC_031105.1	Rosavirus B strain RNCW0602091R polyprotein gene	8938	FALSE
NC_031089.1	Ligustrum virus A isolate SK	8525	FALSE
NC_031113.1	Escherichia phage Gluttony	44513	FALSE
NC_031081.1	Escherichia phage Envy	45206	FALSE
NC_031051.1	Enterococcus phage SANTOR1	37933	FALSE
NC_031128.1	Salmonella phage vB_SalM_PM10	158081	FALSE
NC_031055.1	Bacillus phage PfEFR-5	43773	FALSE
NC_031091.1	Pseudomonas phage MD8	43277	FALSE
NC_031077.1	Enterobacter phage Tyrion	41760	FALSE
NC_031048.1	Enterobacter phage Arya	41918	FALSE
NC_031090.1	Shigella phage SHSML-52-1	169621	FALSE
NC_031129.1	Salmonella phage SJ46	103445	FALSE
NC_031045.1	Salmonella phage GG32	157855	FALSE
NC_031021.1	Salmonella phage MA12	41224	FALSE
NC_031221.1	Shuangao Insect Virus 1 strain QSA02 RNA-dependent RNA polymerase (L) gene	7323	FALSE
NC_031223.1	Shuangao Insect Virus 1 strain QSA02 nucleopasid protein (N) gene	1233	FALSE
NC_031222.1	Shuangao Insect Virus 1 strain QSA02 glycoprotein precursor (G) gene	4753	FALSE
NC_031217.1	Shuangao Bedbug Virus 2 strain SACC-1 ORF1 (ORF1)	10925	FALSE
NC_031218.1	Shayang Spider Virus 1 strain SYZZ-4 glycoprotein precursor (G) gene	4805	FALSE
NC_031220.1	Shayang Spider Virus 1 strain SYZZ-4 RNA-dependent RNA polymerase (L) gene	13486	FALSE
NC_031219.1	Shayang Spider Virus 1 strain SYZZ-4 nucleopasid protein (N) gene	1940	FALSE
NC_031216.1	Shayang Fly Virus 3 strain SYY1-1 ORF1 (ORF1)	15462	FALSE
NC_031215.1	Shayang Fly Virus 2 strain SYY1-8 nucleocapsid (N)	12291	FALSE
NC_031214.1	Shayang Fly Virus 1 strain SYY3-1 glycoprotein (G)	13732	FALSE
NC_031244.1	Xincheng Mosquito Virus strain XC1-6 ORF1 (ORF1)	12774	FALSE
NC_031224.2	Arthrobacter phage Mudcat	59443	FALSE
NC_031225.1	Wuhan Insect virus 4 strain YCYC03 nucleocapsid (N)	13490	FALSE
NC_031103.1	Escherichia phage vB_EcoM-UFV13	165772	FALSE
NC_031036.1	Lactobacillus phage PLE2	35068	FALSE
NC_031125.1	Lactobacillus phage PLE3	41005	FALSE
NC_031004.1	Gordonia phage Nyceirae	41857	FALSE
NC_031109.1	Gordonia phage Jumbo	78302	FALSE
NC_031099.1	Gordonia phage Hedwig	44536	FALSE
NC_031028.1	Gordonia phage Ghobes	45285	FALSE
NC_031122.1	Gordonia phage Eyre	44929	FALSE
NC_031029.1	Gordonia phage Cucurbita	93686	FALSE
NC_031072.1	Gordonia phage CaptainKirk2	47898	FALSE
NC_031074.1	Gordonia phage Bantam	92580	FALSE
NC_031120.1	Erwinia phage vB_EamM_Caitlin	241147	FALSE
NC_031043.1	Erwinia phage vB_EamM_Phobos	229501	FALSE
NC_031010.1	Erwinia phage vB_EamM_Kwan	246390	FALSE
NC_031127.1	Erwinia phage vB_EamM_Huxley	240761	FALSE
NC_031007.1	Erwinia phage vB_EamM_EarlPhillipIV	223935	FALSE
NC_031126.1	Erwinia phage vB_EamM_ChrisDB	244840	FALSE
NC_031032.1	Bacillus phage Stitch	24320	FALSE
NC_031015.1	Bacillus phage Claudi	26504	FALSE
NC_031121.1	Bacillus phage Aurora	25908	FALSE
NC_031054.1	Bacillus phage DirtyBetty	162415	FALSE
NC_031012.1	Bacillus phage Kida	162151	FALSE
NC_031082.1	Escherichia phage vB_EcoM_Alf5	87662	FALSE
NC_031073.1	Pseudomonas phage vB_PaeM_MAG1	94555	FALSE
NC_031104.1	Pseudomonas phage vB_PaeP_MAG4	72979	FALSE
NC_031038.1	Skunkpox virus strain WA	222832	FALSE
NC_031046.1	Staphylococcus phage BP39	17641	FALSE
NC_031023.1	Streptococcus virus 9874	32649	FALSE
NC_031094.1	Streptococcus virus 9872	33105	FALSE
NC_031258.1	Salmonella phage BP12A	39696	FALSE
NC_031235.1	Cyanophage S-RIM32 isolate RW_108_0702	194437	FALSE
NC_031283.1	Wuhan House Fly Virus 2 strain SYY4-5 ORF1 (ORF1)	14731	FALSE
NC_031282.1	Wuhan House Fly Virus 1 strain SYY2-4 nucleocapsid (N)	12651	FALSE
NC_031278.1	Wuhan Fly Virus 2 strain SYY1-3 nucleocapsid (N)	12247	FALSE
NC_031295.1	Wuhan Fly Virus 1 strain SYY1-9 glycoprotein precursor (G) gene	4454	FALSE
NC_031297.1	Wuhan Fly Virus 1 strain SYY1-9 nucleopasid protein (N) gene	1116	FALSE
NC_031298.1	Wuhan Fly Virus 1 strain SYY1-9 RNA-dependent RNA polymerase (L) gene	6779	FALSE
NC_031276.1	Wuhan Ant Virus strain WHMY02 RNA-dependent RNA polymerase (L) gene	7202	FALSE
NC_031293.1	Wuchang Cockraoch Virus 1 strain WCZL-5 RNA-dependent RNA polymerase (L) gene	6493	FALSE
NC_031296.1	Wuchang Cockraoch Virus 1 strain WCZL-5 nucleopasid protein (N) gene	1808	FALSE
NC_031294.1	Wuchang Cockraoch Virus 1 strain WCZL-5 glycoprotein precursor (G) gene	2636	FALSE
NC_031287.1	Whenzhou Shrimp Virus 1 strain BJDX-5 RNA-dependent RNA polymerase (L) gene	6284	FALSE
NC_031290.1	Whenzhou Shrimp Virus 1 strain BJDX-5 nucleopasid protein (N) gene	898	FALSE
NC_031292.1	Whenzhou Shrimp Virus 1 strain BJDX-5 glycoprotein precursor (G) gene	2969	FALSE
NC_031289.1	Wenzhou Tick Virus strain TS1-2 nucleopasid protein (N) gene	1790	FALSE
NC_031291.1	Wenzhou Tick Virus strain TS1-2 RNA-dependent RNA polymerase (L) gene	12073	FALSE
NC_031288.1	Wenzhou Tick Virus strain TS1-2 glycoprotein precursor (G) gene	4428	FALSE
NC_031248.1	Wenzhou Crab Virus 3 strain RBX9 glycoprotein (G1)	12860	FALSE
NC_031275.1	Wenzhou Crab Virus 1 strain RBX2 nucleocapsid (N)	9591	FALSE
NC_031273.1	Taishun Tick Virus strain BL198 nucleocapsid (N)	11280	FALSE
NC_031272.1	Tacheng Tick Virus 7 strain TCRP-3 ORF1 (ORF1)	13408	FALSE
NC_031270.1	Tacheng Tick Virus 6 strain TCRP-2 ORF1 (ORF1)	10787	FALSE
NC_031268.1	Tacheng Tick Virus 3 strain TC255 ORF1 (ORF1) and RNA-dependent RNA polymerase (L) genes	8683	FALSE
NC_031284.1	Tacheng Tick Virus 1 strain TC253 RNA-dependent RNA polymerase (L) gene	12184	TRUE
NC_031285.1	Tacheng Tick Virus 1 strain TC253 glycoprotein precursor (G) gene	5147	TRUE
NC_031286.1	Tacheng Tick Virus 1 strain TC253 nucleopasid protein (N) gene	1840	TRUE
NC_031242.1	Cyanophage S-RIM50 isolate RW_29_0704	174307	FALSE
NC_031274.1	Pseudomonas phage O4	50509	FALSE
NC_031264.1	Brucella phage BiPBO1	46877	FALSE
NC_031260.1	Enterococcus phage Ec-ZZ2	41170	FALSE
NC_031280.1	Acinetobacter phage vB_AbaM_phiAbaA1	104906	FALSE
NC_031250.1	Salmonella phage BP63	52437	FALSE
NC_031228.1	Salmonella phage BP12C	60606	FALSE
NC_031271.1	Salmonella phage BP12B	43602	FALSE
NC_031230.1	Gordonia phage Yvonnetastic	98136	FALSE
NC_031249.1	Gordonia phage UmaThurman	50127	FALSE
NC_031255.2	Gordonia phage Schwabeltier	46895	FALSE
NC_031237.1	Gordonia phage Obliviate	49286	FALSE
NC_031229.1	Gordonia phage Hotorobo	76972	FALSE
NC_031265.1	Gordonia phage Guacamole	49894	FALSE
NC_031234.1	Gordonia phage Emalyn	43982	FALSE
NC_031247.1	Gordonia phage BetterKatz	50636	FALSE
NC_031253.1	Mycobacterium phage Bipper	77832	FALSE
NC_031246.1	Klebsiella phage vB_KpnP_KpV71	43267	FALSE
NC_031254.1	Arthrobacter phage Kitkat	58560	FALSE
NC_031231.1	Arthrobacter phage KellEzio	58871	FALSE
NC_031252.1	Arthrobacter phage BarretLemon	51290	FALSE
NC_031259.1	Lishi Spider Virus 2 strain LSZZ-4 ORF1 (ORF1)	9924	FALSE
NC_031241.1	Staphylococcus phage CNPx	43293	FALSE
NC_031240.1	Wuhan Louse Fly Virus 10 strain BFJSC-8 nucleocapsid (N)	11541	FALSE
NC_031236.1	Wuhan Insect virus 7 strain WHYC02 nucleocapsid (N)	11165	FALSE
NC_031232.1	Wuhan Insect virus 6 strain SXCC01-1 nucleocapsid (N)	14191	FALSE
NC_031227.1	Wuhan Insect virus 5 strain YCYC02 nucleocapsid (N)	12734	FALSE
NC_031301.1	Wuhan Louse Fly Virus 5 strain BFJSC-5 nucleocapsid (N)	11103	FALSE
NC_031313.1	Wuhan horsefly Virus strain JJ2-1 RNA-dependent RNA polymerase (L) gene	9549	FALSE
NC_031316.1	Wuhan horsefly Virus strain JJ2-1 glycoprotein precursor (G) gene	2804	FALSE
NC_031314.1	Wuhan horsefly Virus strain JJ2-1 nonstructural protein (NSs) gene	1698	FALSE
NC_031315.1	Wuhan horsefly Virus strain JJ2-1 nucleopasid protein (N) gene	1889	FALSE
NC_031304.1	Wuhan Tick Virus 1 strain X78-2 nucleocapsid (N)	10306	FALSE
NC_031303.1	Wuhan Mosquito Virus 9 strain JX1-13 ORF1 (ORF1)	13706	FALSE
NC_031309.1	Wuhan Mosquito Virus 2 strain QN2-7 glycoprotein precursor (G) gene	2073	FALSE
NC_031311.1	Wuhan Mosquito Virus 2 strain QN2-7 nucleopasid protein (N) gene	2208	FALSE
NC_031312.1	Wuhan Mosquito Virus 2 strain QN2-7 RNA-dependent RNA polymerase (L) gene	6574	FALSE
NC_031308.1	Wuhan Mosquito Virus 1 strain WT3-15 glycoprotein precursor (G) gene	2217	FALSE
NC_031310.1	Wuhan Mosquito Virus 1 strain WT3-15 nucleopasid protein (N) gene	2111	FALSE
NC_031307.1	Wuhan Mosquito Virus 1 strain WT3-15 RNA-dependent RNA polymerase (L) gene	6474	FALSE
NC_031302.1	Wuhan Louse Fly Virus 9 strain BFJSC-7 nucleocapsid (N)	11370	FALSE
NC_031306.1	Synedrella leaf curl virus isolate YN3306	2749	FALSE
NC_031305.1	Yongjia Tick Virus 2 strain YJ1-2 nucleocapsid (N)	10833	FALSE
NC_031320.1	Yichang Insect virus strain YCYC01 RNA-dependent RNA polymerase (L) gene	6421	FALSE
NC_031321.1	Yichang Insect virus strain YCYC01 glycoprotein precursor (G) gene	3278	FALSE
NC_031322.1	Yichang Insect virus strain YCYC01 nucleopasid protein (N) gene	1030	FALSE
NC_031317.1	Wutai Mosquito Virus strain QN3-5 RNA-dependent RNA polymerase (L) gene	6754	FALSE
NC_031319.1	Wutai Mosquito Virus strain QN3-5 nucleopasid protein (N) gene	1454	FALSE
NC_031318.1	Wutai Mosquito Virus strain QN3-5 glycoprotein precursor (G) gene	3864	FALSE
NC_031326.1	Simian retrovirus 8 strain SRV8/SUZ/2012	8126	FALSE
NC_031327.1	Anopheles flavivirus variant 1	10588	FALSE
NC_031336.1	Winged bean alphaendornavirus 1 genomic RNA	14623	FALSE
NC_031503.1	Pigeon adenovirus 2 isolate YPDS-Y-V1.A19.11-2013	41981	FALSE
NC_031338.1	Moku virus isolate Big Island	10056	FALSE
NC_031339.1	Euphorbia ringspot virus isolate PV-0902	10154	FALSE
NC_031340.1	Grapevine geminivirus A isolate Tamar	2905	FALSE
NC_031341.1	Privet leaf blotch-associated virus segment RNA1	5377	FALSE
NC_031342.1	Privet leaf blotch-associated virus segment RNA2	2348	FALSE
NC_031448.1	Macroptilium common mosaic virus isolate ALM2_5B segment DNA-A	2632	FALSE
NC_031453.1	Macroptilium common mosaic virus isolate BLM2_1S segment DNA-B	2598	FALSE
NC_031451.1	Wissadula yellow mosaic virus isolate ALW35_5B segment DNA-A	2621	FALSE
NC_031449.1	Ceratobasidium endornavirus D isolate Murdoch-4 polyprotein gene	19406	FALSE
NC_031450.1	Parus major densovirus isolate PmDNV-JL	5166	FALSE
NC_031458.1	Malvastrum bright yellow mosaic virus isolate Ma8S clone Ma8S-5A segment DNA-A	2609	FALSE
NC_031459.1	Malvastrum bright yellow mosaic virus isolate Ma8S clone Ma8S-5B segment DNA-B	2604	FALSE
NC_031454.1	Sida chlorotic vein virus isolate BLS15_2E segment DNA-B	2491	FALSE
NC_031455.1	Sida chlorotic vein virus isolate ALS15_2C segment DNA-A	2654	FALSE
NC_031456.1	Sida angular mosaic virus isolate ALS30_4C segment DNA-A	2692	FALSE
NC_031457.1	Sida angular mosaic virus isolate BLS30_2H segment DNA-B	2657	FALSE
NC_031452.1	Macroptilium bright mosaic virus isolate ALM33_5B segment DNA-A	2636	FALSE
NC_031461.1	Ceratobasidium endornavirus C isolate Murdoch-3 polyprotein and ORF2 genes	21004	FALSE
NC_031464.1	Ceratobasidium endornavirus G isolate Murdoch-7 polyprotein and ORF2 genes	19293	FALSE
NC_031463.1	Ceratobasidium endornavirus B isolate Murdoch-2 polyprotein and ORF2 genes	23635	FALSE
NC_031462.1	Ceratobasidium endornavirus A isolate Murdoch-1 polyprotein gene	15207	FALSE
NC_031465.1	Golden Marseillevirus	360610	FALSE
NC_031466.1	Lisianthus enation leaf curl virus DNA	2759	FALSE
NC_031670.1	Tetraparvovirus sp. isolate tetra-CA1	5050	FALSE
NC_031695.1	Rhinolophus sinicus bat bocaparvovirus strain str15	5414	FALSE
NC_031692.1	Grapevine asteroid mosaic-associated virus isolate GV30	6719	FALSE
NC_031687.1	Centovirus AC	9070	FALSE
NC_031686.1	Corey virus strain UWV	9220	FALSE
NC_031689.1	Bradson virus strain HN1	9875	FALSE
NC_031690.1	Orgi virus strain SP1 L protein	11308	FALSE
NC_031693.1	Burke-Gilman virus strain RC1	10025	FALSE
NC_031691.1	Gata virus strain M4 L protein	11238	FALSE
NC_031688.1	Mosquito dicistrovirus strain FH1	9018	FALSE
NC_023483.1	Antheraea pernyi iflavirus isolate LnApIV-02	10176	FALSE
NC_031747.1	White clover mottle virus genomic RNA	6205	FALSE
NC_031758.1	Zucchini lethal chlorosis virus isolate ZLCV-SP segment M	4860	FALSE
NC_031759.1	Zucchini lethal chlorosis virus isolate ZLCV-SP segment S	3524	FALSE
NC_031762.1	Zucchini lethal chlorosis virus isolate ZLCV-SP segment L	8885	FALSE
NC_031757.1	Polyomavirus sp. isolate poly-CA1	4564	FALSE
NC_031752.1	Botrytis cinerea endornavirus 1 strain HBtom-372	11557	FALSE
NC_031756.1	Equus caballus papillomavirus 8 strain NCSU	8155	FALSE
NC_031754.1	Okra enation leaf curl virus isolate Trincomalee segment DNA-A	2738	FALSE
NC_031750.1	Riptortus pedestris virus-1	10562	FALSE
NC_031749.1	King virus strain UWV2 polyprotein gene	10193	FALSE
NC_031748.1	Lodeiro virus strain N10	9850	FALSE
NC_031751.1	Amdoparvovirus sp. isolate amdo-CA1	4662	FALSE
NC_031753.1	Porcine circovirus 3 strain 29160	2000	FALSE
NC_031760.1	Cotton leaf curl virus isolate Faz-14	2753	FALSE
NC_031766.1	Dioscorea mosaic-associated virus isolate goiana segment RNA1	5979	FALSE
NC_031763.1	Dioscorea mosaic-associated virus isolate goiana segment RNA2	3810	FALSE
NC_031764.1	Passionfruit leaf distortion virus isolate Colombia-Valle-2014 segment A	2600	FALSE
NC_031765.1	Passionfruit leaf distortion virus isolate Colombia-Valle-2014 segment B	2572	FALSE
NC_031761.1	Anticarsia gemmatalis multicapsid nucleopolyhedrovirus isolate AgMNPV-37	131855	FALSE
NC_031800.1	Cherry associated luteovirus	5857	FALSE
NC_031900.1	Synechococcus phage S-CAM4 isolate 0809SB33	191983	FALSE
NC_031946.1	Salmonella Phage 103203_sal5	40443	FALSE
NC_031932.1	Flavobacterium phage Fpv10	42702	FALSE
NC_031902.1	Salmonella phage 100268_sal2	125114	FALSE
NC_031930.1	Salmonella phage 118970_sal1	59518	FALSE
NC_031924.1	Salmonella phage IME207	47564	FALSE
NC_031919.1	Flavobacterium phage Fpv8	42696	FALSE
NC_031905.1	Flavobacterium phage Fpv7	42894	FALSE
NC_031938.1	Flavobacterium phage Fpv6	42820	FALSE
NC_031921.1	Flavobacterium phage Fpv5	42696	FALSE
NC_031904.1	Flavobacterium phage Fpv3	88421	FALSE
NC_031912.1	Flavobacterium phage Fpv20	89937	FALSE
NC_031931.1	Flavobacterium phage Fpv2	89010	FALSE
NC_031945.1	Flavobacterium phage Fpv11	42696	FALSE
NC_031922.1	Synechococcus phage S-CAM9 isolate 1109NB16	174830	FALSE
NC_031927.1	Synechococcus phage S-CAM7 isolate 0910CC49	216121	FALSE
NC_031906.1	Synechococcus phage S-CAM3 isolate 1010CC42	198190	FALSE
NC_031903.1	Synechococcus phage S-CAM22 isolate 1209TA19	172345	FALSE
NC_031928.1	Escherichia phage WG01	169936	FALSE
NC_031934.1	Escherichia phage MX01	168929	FALSE
NC_031935.1	Synechococcus phage S-WAM2 isolate 0810PA29	186386	FALSE
NC_031944.1	Synechococcus phage S-WAM1 isolate 0810PA09	185102	FALSE
NC_031940.1	Salmonella phage 118970_sal3	77375	FALSE
NC_031943.1	Escherichia phage vB_EcoP_GA2A	40470	FALSE
NC_031907.1	Streptococcus phage phiARI0746	33181	FALSE
NC_031915.1	Streptococcus phage phiARI0468-4	37395	FALSE
NC_031923.1	Streptococcus phage phiARI0468-2	42186	FALSE
NC_031929.1	Streptococcus phage phiARI0468-1	41063	FALSE
NC_031942.1	Streptococcus phage phiARI0462	40498	FALSE
NC_031913.1	Streptococcus phage phiARI0460-1	41807	FALSE
NC_031941.1	Streptococcus phage phiARI0131-2	34563	FALSE
NC_031901.1	Streptococcus phage phiARI0131-1	42927	FALSE
NC_031910.1	Streptococcus phage phiARI0031	41887	FALSE
NC_031920.1	Streptococcus phage phiARI0004	41105	FALSE
NC_031936.1	Gordonia phage GAL1	49979	FALSE
NC_031909.1	Campylobacter phage PC14	134927	FALSE
NC_031908.1	Pseudoalteromonas phage PH1	42685	FALSE
NC_031917.1	Pseudoalteromonas phage BS5	39949	FALSE
NC_031914.1	Flavobacterium phage Fpv1	88994	FALSE
NC_031926.1	Flavobacterium phage 2A	46575	FALSE
NC_031911.1	Flavobacterium phage 1H	39290	FALSE
NC_031925.1	Salmonella phage BPS11Q3	43788	FALSE
NC_031933.1	Salmonella phage 118970_sal2	114180	FALSE
NC_031939.1	Salmonella phage BPS15Q2	89817	FALSE
NC_031937.1	Escherichia phage LM33_P1 genome assembly	38979	FALSE
NC_031918.1	Salmonella phage 64795_sal3	45342	FALSE
NC_033737.1	Pomona leaf-nosed bat associated polyomavirus 1 complete genome	4676	FALSE
NC_033464.1	Sphenicid alphaherpesvirus 1 isolate lib01004 genome assembly	164540	FALSE
NC_031955.1	Lleida bat lyssavirus isolate RV3208	11931	FALSE
NC_032004.1	Sugarcane chlorotic streak virus isolate Sc10-SR-1	2757	FALSE
NC_031961.1	Common bean severe mosaic virus isolate Cuba/Mayabeque 16/2014 segment DNA-A	2613	FALSE
NC_031960.1	Nigrospora oryzae fusarivirus 1 isolate HN-19 RNA-dependent RNA polymerase (RdRp) and hypothetical protein genes	7018	FALSE
NC_031958.1	UNVERIFIED: Rio Chico virus strain GAM 195	10735	FALSE
NC_031957.1	UNVERIFIED: Coot Bay virus strain EVG5-53	10869	FALSE
NC_031988.1	Gannoruwa bat lyssavirus isolate RV3266	11919	FALSE
NC_032001.1	Only Syngen Nebraska virus 5	327147	FALSE
NC_032005.1	Rattus norvegicus polyomavirus 2 isolate 1014-2016-2	5108	FALSE
NC_032006.1	Tomato mottle leaf curl virus isolate BR-PB44-14 segment DNA-A	2632	FALSE
NC_018085.1	Bacillus phage BtCS33	41992	FALSE
NC_032087.1	Euscelidius variegatus virus 1 isolate to-1	10623	FALSE
NC_032105.1	Simian mastadenovirus WIV19	33562	FALSE
NC_032106.1	Saccharomyces kudriavzevii virus L-A1 isolate 1	4580	FALSE
NC_032104.1	Arachis pintoi virus isolate Var A RdRp	7599	FALSE
NC_032107.1	NL63-related bat coronavirus strain BtKYNL63-9a	28363	FALSE
NC_032118.1	Vernonia crinkle virus isolate UG7	2791	FALSE
NC_032111.1	BeAn 58058 virus	163005	FALSE
NC_032114.1	Bivalve RNA virus G3	7915	FALSE
NC_032115.1	Bivalve RNA virus G5	7835	FALSE
NC_032112.1	Bivalve RNA virus G1	9756	FALSE
NC_032119.1	Vernonia crinkle betasatellite isolate UG7	1365	FALSE
NC_032120.1	Leptonychotes weddellii polyomavirus 1 isolate WSK37	5186	FALSE
NC_032116.1	Bivalve RNA virus G4	7567	FALSE
NC_032113.1	Bivalve RNA virus G2	8051	FALSE
NC_032117.1	Bivalve hepelivirus G	7401	FALSE
NC_032150.2	Rhizoctonia solani dsRNA virus 3 segment 1	1890	FALSE
NC_032149.2	Rhizoctonia solani dsRNA virus 3 coat protein gene	1811	FALSE
NC_032121.1	Hubei narna-like virus 24 strain SCM50734 RNA-dependent RNA polymerase gene	2226	FALSE
NC_032127.1	Beihai hepe-like virus 4 strain BHZY60842 replicase and hypothetical protein genes	12648	FALSE
NC_032133.1	Beihai barnacle virus 13 strain BHTH16173 segment Seg 1 RdRp gene	1493	FALSE
NC_032134.1	Beihai barnacle virus 13 strain BHTH16173 segment Seg 2 hypothetical protein gene	1467	FALSE
NC_032154.1	Beihai sphaeromadae virus 3 strain BHTSS17005 RNA-dependent RNA polymerase gene	3073	FALSE
NC_032155.1	Beihai sphaeromadae virus 3 strain BHTSS17005 capsid protein gene	1405	FALSE
NC_032126.1	Livupivirus A strain newt/II-5-Pilis/2014/HUN	7768	FALSE
NC_032131.1	Xinzhou partiti-like virus 1 strain XZSJSC65291 segment Seg 1 RdRp gene	1523	FALSE
NC_032132.1	Xinzhou partiti-like virus 1 strain XZSJSC65291 segment Seg 2 hypothetical protein gene	1222	FALSE
NC_032128.1	Wuhan spider virus 2 strain spider133995 hypothetical protein gene	10305	FALSE
NC_032130.1	Wuhan large pig roundworm virus 1 strain WHZHC73278 segment Seg 1 RdRp gene	1560	FALSE
NC_032148.1	Wuhan large pig roundworm virus 1 strain WHZHC73278 segment Seg 2 hypothetical protein gene	1278	FALSE
NC_032146.1	Wuhan insect virus 23 strain WHCCII13263 segment Seg 1 RdRp gene	1477	FALSE
NC_032147.1	Wuhan insect virus 23 strain WHCCII13263 segment Seg 2 hypothetical protein gene	1381	FALSE
NC_032143.1	Wenling crustacean virus 9 strain WLJQ100911 RNA-dependent RNA polymerase gene	6691	FALSE
NC_032145.1	Wenling crustacean virus 9 strain WLJQ100911 putative nucleoprotein gene	799	FALSE
NC_032144.1	Wenling crustacean virus 9 strain WLJQ100911 putative glycoprotein gene	3267	FALSE
NC_032140.1	Shahe heteroptera virus 3 strain SHWC01c3680 RNA-dependent RNA polymerase gene	6758	FALSE
NC_032141.1	Shahe heteroptera virus 3 strain SHWC01c3680 putative nucleoprotein gene	1041	FALSE
NC_032142.1	Shahe heteroptera virus 3 strain SHWC01c3680 putative glycoprotein gene	3277	FALSE
NC_032124.1	Shahe hepe-like virus 2 strain SHWC13612 hypothetical protein genes	10233	FALSE
NC_032138.1	Hubei partiti-like virus 11 strain QTM25188 segment Seg 2 hypothetical protein gene	1615	FALSE
NC_032139.1	Hubei partiti-like virus 11 strain QTM25188 segment Seg 1 RdRp gene	1743	FALSE
NC_032136.1	Hubei odonate virus 9 strain QTM74767 putative glycoprotein gene	2518	FALSE
NC_032137.1	Hubei odonate virus 9 strain QTM74767 putative nucleoprotein gene	1582	FALSE
NC_032135.1	Hubei odonate virus 9 strain QTM74767 RNA-dependent RNA polymerase gene	6442	FALSE
NC_032153.1	Hubei odonate virus 8 strain QTM19232 putative glycoprotein gene	2844	FALSE
NC_032151.1	Hubei odonate virus 8 strain QTM19232 RNA-dependent RNA polymerase gene	6413	FALSE
NC_032152.1	Hubei odonate virus 8 strain QTM19232 putative nucleoprotein gene	1580	FALSE
NC_032161.1	Hubei insect virus 2 strain arthropodmix13736 Major core gene	4030	FALSE
NC_032162.1	Hubei insect virus 2 strain arthropodmix13736 hypothetical protein 1 gene	3744	FALSE
NC_032164.1	Hubei insect virus 2 strain arthropodmix13736 hypothetical protein 3 gene	2920	FALSE
NC_032165.1	Hubei insect virus 2 strain arthropodmix13736 hypothetical protein 5 and hypothetical protein 6 genes	2010	FALSE
NC_032166.1	Hubei insect virus 2 strain arthropodmix13736 hypothetical protein 7 gene	1666	FALSE
NC_032167.1	Hubei insect virus 2 strain arthropodmix13736 RNA-dependent RNA polymerase gene	4583	FALSE
NC_032168.1	Hubei insect virus 2 strain arthropodmix13736 hypothetical protein 2 gene	3567	FALSE
NC_032169.1	Hubei insect virus 2 strain arthropodmix13736 hypothetical protein 4 gene	2661	FALSE
NC_032170.1	Hubei insect virus 2 strain arthropodmix11678 hypothetical protein 8 gene	1572	FALSE
NC_032163.1	Hubei insect virus 2 strain arthropodmix13736 Inner core protein gene	3515	FALSE
NC_032158.1	Hubei diptera virus 3 strain SCM17647 RNA-dependent RNA polymerase gene	6742	FALSE
NC_032159.1	Hubei diptera virus 3 strain SCM17647 putative glycoprotein gene	3763	FALSE
NC_032160.1	Hubei diptera virus 3 strain SCM17647 putative nucleoprotein gene	1591	FALSE
NC_032157.1	Hubei diptera virus 18 strain SCM37169 segment Seg 2 hypothetical protein gene	1694	FALSE
NC_032156.1	Hubei diptera virus 18 strain SCM37169 segment Seg 1 RdRp gene	1742	FALSE
NC_032129.1	Beihai mollusks virus 1 strain WZSLuoI86140 hypothetical protein 1 and hypothetical protein 2 genes	8805	FALSE
NC_032172.1	Beihai noda-like virus 18 strain YYSZX13070 hypothetical protein gene	3220	FALSE
NC_023484.1	Sida yellow vein China alphasatellite clone J25.16	1359	FALSE
NC_023485.1	Hibiscus bacilliform virus GD1	7435	FALSE
NC_023486.1	Inachis io cypovirus 2 segment 2	3649	FALSE
NC_023487.1	Inachis io cypovirus 2 segment 4	3286	FALSE
NC_023488.1	Inachis io cypovirus 2 segment 5	2006	FALSE
NC_023489.1	Inachis io cypovirus 2 segment 7	1746	FALSE
NC_023490.1	Inachis io cypovirus 2 segment 9	1504	FALSE
NC_023491.1	Inachis io cypovirus 2 segment 1	3737	FALSE
NC_023492.1	Inachis io cypovirus 2 segment 3	3503	FALSE
NC_023493.1	Inachis io cypovirus 2 segment 6	1841	FALSE
NC_023494.1	Inachis io cypovirus 2 segment 8	1584	FALSE
NC_023495.1	Inachis io cypovirus 2 segment 10	1185	FALSE
NC_023496.1	Saimiri sciureus papillomavirus type 1 isolate Mac2066	7596	FALSE
NC_003639.1	Milk vetch dwarf C2 alphasatellite gene for viral replication-associated protein	1009	FALSE
NC_032122.1	Beihai permutotetra-like virus 2 strain HOU234589 RdRp and putative capsid protein genes	4208	FALSE
NC_032125.1	Beihai picorna-like virus 5 strain BHNXC41415 hypothetical protein 1 and hypothetical protein 2 genes	9888	FALSE
NC_032123.1	Shahe hepe-like virus 1 strain SHWC13572 replicase	9839	FALSE
NC_032682.2	Indian encephalitis associated cyclovirus isolate IECSF08	1723	TRUE
NC_032726.1	Beihai tombus-like virus 19 strain BHTH16144 hypothetical protein 1	5695	FALSE
NC_032208.1	Hubei sobemo-like virus 15 strain tick96090 hypothetical protein 1 and hypothetical protein 2 genes	3049	FALSE
NC_032252.1	Hubei sobemo-like virus 14 strain QTM6420 hypothetical protein 1 and hypothetical protein 2 genes	2566	FALSE
NC_032240.1	Hubei sobemo-like virus 13 strain WHYY18840 hypothetical protein 1	2750	FALSE
NC_032182.1	Hubei sobemo-like virus 12 strain spider127544 hypothetical protein 1 and hypothetical protein 2 genes	2543	FALSE
NC_032189.1	Hubei sobemo-like virus 11 strain spider125434 hypothetical protein 1 and hypothetical protein 2 genes	2803	FALSE
NC_032199.1	Hubei sobemo-like virus 10 strain spider133871 hypothetical protein 1 and hypothetical protein 2 genes	2850	FALSE
NC_032207.1	Hubei sobemo-like virus 1 strain SZmix20791 hypothetical protein 1	3936	FALSE
NC_032224.1	Hubei polero-like virus 1 strain WHCC118254 hypothetical protein 1	4213	FALSE
NC_032222.1	Hubei picorna-like virus 82 strain spider133992 hypothetical protein 1	11081	FALSE
NC_032209.1	Hubei picorna-like virus 46 strain spider133332 hypothetical protein gene	10188	FALSE
NC_032221.1	Hubei picorna-like virus 31 strain QTM26628 hypothetical protein gene	8584	FALSE
NC_032186.1	Hubei picorna-like virus 24 strain WGML142000 hypothetical protein 1 and hypothetical protein 2 genes	8358	FALSE
NC_032241.1	Hubei noda-like virus 17 strain HC30049 hypothetical protein gene	3034	FALSE
NC_032225.1	Hubei narna-like virus 18 strain CC64130 hypothetical protein and RNA-dependent RNA polymerase genes	2252	FALSE
NC_032245.1	Hubei myriapoda virus 8 strain WGML66308 putative glycoprotein	13517	FALSE
NC_032242.1	Hubei myriapoda virus 7 strain WGML146453 hypothetical protein 1	16196	FALSE
NC_032215.1	Hubei myriapoda virus 4 strain WGML147816 hypothetical protein 1 and hypothetical protein 2 genes	12877	FALSE
NC_032180.1	Hubei myriapoda virus 3 strain WGML139652 hypothetical protein 1	10892	FALSE
NC_032211.1	Hubei myriapoda virus 2 strain WGML147749 hypothetical protein 1	11177	FALSE
NC_032218.1	Hubei myriapoda virus 1 strain WGML505798 hypothetical protein gene	10283	FALSE
NC_032231.1	Hubei mosquito virus 4 strain 3mos6213 hypothetical protein 1	4971	FALSE
NC_032259.1	Hubei lepidoptera virus 3 strain LCM141729 Cypovirus VP2 gene	3739	FALSE
NC_032261.1	Hubei lepidoptera virus 3 strain LCM141729 Cypovirus VP6 gene	1896	FALSE
NC_032263.1	Hubei lepidoptera virus 3 strain LCM141729 Cypovirus VP10 gene	877	FALSE
NC_032264.1	Hubei lepidoptera virus 3 strain LCM141729 Cypovirus VP1 gene	4104	FALSE
NC_032265.1	Hubei lepidoptera virus 3 strain LCM141729 Cypovirus VP4 gene	3292	FALSE
NC_032266.1	Hubei lepidoptera virus 3 strain LCM141729 Cypovirus VP7 gene	1814	FALSE
NC_032267.1	Hubei lepidoptera virus 3 strain LCM141729 Cypovirus VP9 gene	1090	FALSE
NC_032258.1	Hubei lepidoptera virus 3 strain LCM141729 RNA-dependent RNA polymerase gene	3695	FALSE
NC_032260.1	Hubei lepidoptera virus 3 strain LCM141729 Cypovirus VP5 gene	2752	FALSE
NC_032262.1	Hubei lepidoptera virus 3 strain LCM141729 Cypovirus VP8 gene	1255	FALSE
NC_032256.1	Hubei lepidoptera virus 1 strain LCM141331 putative nucleoprotein gene	1254	FALSE
NC_032257.1	Hubei lepidoptera virus 1 strain LCM141331 putative glycoprotein gene	5114	FALSE
NC_032282.1	Hubei lepidoptera virus 1 strain LCM141331 RNA-dependent RNA polymerase gene	7545	FALSE
NC_032174.1	Hubei leech virus 2 strain SZmix21584 hypothetical protein 1 and hypothetical protein 2 genes	9073	FALSE
NC_032175.1	Hubei earwig virus 3 strain arthropodmix12795 hypothetical protein 1 and hypothetical protein 2 genes	13072	FALSE
NC_032276.1	Hubei diptera virus 5 strain SCM245062 RNA-dependent RNA polymerase gene	6974	FALSE
NC_032281.1	Hubei diptera virus 5 strain SCM245062 putative nucleoprotein gene	1579	FALSE
NC_032277.1	Hubei diptera virus 5 strain SCM245062 putative glycoprotein gene	4318	FALSE
NC_032278.1	Hubei diptera virus 4 strain SCM94992 putative glycoprotein gene	4186	FALSE
NC_032279.1	Hubei diptera virus 4 strain SCM94992 putative nucleoprotein gene	1236	FALSE
NC_032280.1	Hubei diptera virus 4 strain SCM94992 RNA-dependent RNA polymerase gene	6947	FALSE
NC_032203.1	Hubei astro-like virus strain WGML136555 putative protease	6784	FALSE
NC_032230.1	Changjiang tombus-like virus 15 strain CJLX30583 hypothetical protein 1 and hypothetical protein 2 genes	3639	FALSE
NC_032179.1	Changjiang picorna-like virus 1 strain CJLX30149 hypothetical protein gene	8729	FALSE
NC_032255.1	Plodia interpunctella granulovirus isolate Cambridge	112536	FALSE
NC_032270.1	Soybean latent spherical virus isolate ND1 segment RNA1	8170	FALSE
NC_032271.1	Soybean latent spherical virus isolate ND1 segment RNA2	5776	FALSE
NC_032212.1	Fusarium langsethiae hypovirus 1 isolate FlHV1/AH32	12839	FALSE
NC_032268.1	Hubei tetragnatha maxillosa virus 6 strain SSZZ3520 segment 1 hypothetical protein 1 and hypothetical protein 2 genes	3176	FALSE
NC_032269.1	Hubei tetragnatha maxillosa virus 6 strain SSZZ3520 segment 2 hypothetical protein 1 gene	1464	FALSE
NC_032184.1	Hubei sobemo-like virus 9 strain spider112041 hypothetical protein 1 and hypothetical protein 2 genes	2782	FALSE
NC_032236.1	Hubei sobemo-like virus 8 strain QTM19779 hypothetical protein 1 and hypothetical protein 2 genes	2721	FALSE
NC_032196.1	Hubei sobemo-like virus 7 strain spider134446 hypothetical protein 1 and hypothetical protein 2 genes	2662	FALSE
NC_032190.1	Hubei sobemo-like virus 6 strain spider128669 hypothetical protein 1 and hypothetical protein 2 genes	2892	FALSE
NC_032197.1	Hubei sobemo-like virus 5 strain spider59976 hypothetical protein 1 and hypothetical protein 2 genes	3250	FALSE
NC_032233.1	Hubei sobemo-like virus 49 strain QTM12655 hypothetical protein 1 and hypothetical protein 2 genes	2767	FALSE
NC_032232.1	Hubei sobemo-like virus 48 strain QCM18154 segment 1 hypothetical protein 1 and hypothetical protein 2 genes	2654	FALSE
NC_032191.1	Hubei sobemo-like virus 47 strain spider133229 hypothetical protein 1 and hypothetical protein 2 genes	2721	FALSE
NC_032195.1	Hubei sobemo-like virus 46 strain spider133700 hypothetical protein 1 and hypothetical protein 2 genes	2642	FALSE
NC_032238.1	Hubei sobemo-like virus 45 strain QTM25680 hypothetical protein 1 and hypothetical protein 2 genes	2748	FALSE
NC_032213.1	Hubei sobemo-like virus 44 strain WGML133391 hypothetical protein 1 and hypothetical protein 2 genes	2718	FALSE
NC_032173.1	Hubei sobemo-like virus 43 strain arthropodmix11560 hypothetical protein genes	2645	FALSE
NC_032243.1	Hubei sobemo-like virus 42 strain QTM26192 hypothetical protein 1 and hypothetical protein 2 genes	2791	FALSE
NC_032253.1	Hubei sobemo-like virus 41 strain 3mos6151 hypothetical protein genes	2787	FALSE
NC_032251.1	Hubei sobemo-like virus 40 strain QTM104806 hypothetical protein 1 and hypothetical protein 2 genes	2802	FALSE
NC_032247.1	Hubei sobemo-like virus 38 strain QTM27202 hypothetical protein 1	2768	FALSE
NC_032239.1	Hubei sobemo-like virus 37 strain QTM25849 hypothetical protein 1	2585	FALSE
NC_032188.1	Hubei sobemo-like virus 36 strain spider124913 hypothetical protein 1 and hypothetical protein 2 genes	2841	FALSE
NC_032237.1	Hubei sobemo-like virus 35 strain QTM24286 hypothetical protein 1 and hypothetical protein 2 genes	3447	FALSE
NC_032200.1	Hubei sobemo-like virus 34 strain SSZZ41 hypothetical protein 1 and hypothetical protein 2 genes	3342	FALSE
NC_032227.1	Hubei sobemo-like virus 33 strain LCM101922 hypothetical protein 1 and hypothetical protein 2 genes	3057	FALSE
NC_032187.1	Hubei sobemo-like virus 32 strain spider112797 hypothetical protein 1 and hypothetical protein 2 genes	3325	FALSE
NC_032223.1	Hubei sobemo-like virus 31 strain WHCC117732 hypothetical protein 1 and hypothetical protein 2 genes	3179	FALSE
NC_032235.1	Hubei sobemo-like virus 30 strain QTM19610 hypothetical protein 1 and hypothetical protein 2 genes	3215	FALSE
NC_032217.1	Hubei sobemo-like virus 3 strain WHBL72900 hypothetical protein 1	5221	FALSE
NC_032234.1	Hubei sobemo-like virus 29 strain QTM12808 hypothetical protein 1 and hypothetical protein 2 genes	3237	FALSE
NC_032246.1	Hubei sobemo-like virus 28 strain QTM26976 hypothetical protein 1 and hypothetical protein 2 genes	3164	FALSE
NC_032228.1	Hubei sobemo-like virus 27 strain WHCCII13324 hypothetical protein 1 and hypothetical protein 2 genes	3344	FALSE
NC_032178.1	Hubei sobemo-like virus 26 strain arthropodmix14077 hypothetical protein genes	3211	FALSE
NC_032248.1	Hubei sobemo-like virus 25 strain QTM27214 hypothetical protein 1 and hypothetical protein 2 genes	3284	FALSE
NC_032229.1	Hubei sobemo-like virus 24 strain WHLC5390 hypothetical protein 1 and hypothetical protein 2 genes	2223	FALSE
NC_032250.1	Hubei sobemo-like virus 23 strain QTM27250 hypothetical protein 1 and hypothetical protein 2 genes	3119	FALSE
NC_032254.1	Hubei sobemo-like virus 22 strain ZCM21279 hypothetical protein 1 and hypothetical protein 2 genes	3076	FALSE
NC_032210.1	Hubei sobemo-like virus 20 strain CC64562 hypothetical protein 1 and hypothetical protein 2 genes	3152	FALSE
NC_032214.1	Hubei sobemo-like virus 2 strain WGML145690 hypothetical protein 1	4288	FALSE
NC_032176.1	Hubei sobemo-like virus 19 strain SCM51527 hypothetical protein 1 and hypothetical protein 2 genes	3252	FALSE
NC_032177.1	Hubei sobemo-like virus 18 strain arthropodmix13949 hypothetical protein genes	3226	FALSE
NC_032216.1	Hubei sobemo-like virus 16 strain WGML146458 hypothetical protein 1 and hypothetical protein 2 genes	3113	FALSE
[truncated: 10,183 more rows]

## Sheet: Viruses detected RPKM and Perm
accNumb	clearName	length	Run	BioProject	Platform	diagnosis	Bases	Age	sex	race	unmappedBases	Permutations_p_values	Permutations_negZValue	Permurations_FDR	Permutations_FDR_Zscore	RPKM_all_paired	counts_all_paired	RPKM_all_unpaired	counts_all_unpaired	RPKM_temp_all_unpaired	counts_temp_all_unpaired
NC_000883.2	Human parvovirus B19	5596	SRR10677041	PRJNA595151	ILLUMINA	HCM	12386397000	56	male	Caucasian	728176348	4,52729853068022e-39	13,0229970507821	3,14848868464613e-38	12,8740987993507	0,0187000578077393	4	0,0187000578077393	4	0	0
NC_000883.2	Human parvovirus B19	5596	SRR10676911	PRJNA595151	ILLUMINA	DCM	9346972250	21	female	African American	221218216	8,97773591648252e-28	10,8595893977341	1,52123362471397e-27	10,8113240204758	0,0485048583357507	8	0,0485048583357507	8	0	0
NC_000883.2	Human parvovirus B19	5596	SRR10676865	PRJNA595151	ILLUMINA	DCM	15415306500	47	male	Caucasian	568881470	5,05000890107388e-29	11,1193544145116	9,21365139651583e-29	11,0655770207819	0	0	0,00383178966510632	1	0	0
NC_000883.2	Human parvovirus B19	5596	SRR10676950	PRJNA595151	ILLUMINA	DCM	11201166250	20	female	African American	344009838	2,85756505770861e-29	11,1700459605681	5,30657554365293e-29	11,1149319563567	0,0100807533901692	2	0,0100807533901692	2	0	0
NC_000883.2	Human parvovirus B19	5596	SRR10676861	PRJNA595151	ILLUMINA	DCM	9325608500	50	male	Caucasian	237776284	4,52729853068022e-39	13,0229970507821	3,14848868464613e-38	12,8740987993507	0,049570675911909	8	0,0557670104008976	9	0	0
NC_000883.2	Human parvovirus B19	5596	SRR8586433	PRJNA522931	ILLUMINA	HCM	16376741100	41	female	NA	510713994	1,47439092093492e-29	11,2286716820394	2,81560311777206e-29	11,1713598961631	0	0	0,0113624426376361	3	0	0
NC_000883.2	Human parvovirus B19	5596	SRR10677102	PRJNA595151	ILLUMINA	healthy	10250774750	58	male	Caucasian	159456540	4,52729853068022e-39	13,0229970507821	3,14848868464613e-38	12,8740987993507	0,0117697634433088	2	0,0117697634433088	2	0	0
NC_000883.2	Human parvovirus B19	5596	SRR10677009	PRJNA595151	ILLUMINA	HCM	13508221750	35	male	Caucasian	523003584	2,90649345988782e-34	12,148917896176	8,60798127710741e-34	12,059819584989	0,025376459067336	6	0,025376459067336	6	0	0
NC_000883.2	Human parvovirus B19	5596	SRR10676942	PRJNA595151	ILLUMINA	DCM	28191042100	54	male	Caucasian	1068456720	4,52729853068022e-39	13,0229970507821	3,14848868464613e-38	12,8740987993507	0,0254474231736707	10	0,0254474231736707	10	0	0
NC_000883.2	Human parvovirus B19	5596	SRR10677121	PRJNA595151	ILLUMINA	DCM	8101142250	54	female	African American	891885422	4,52729853068022e-39	13,0229970507821	3,14848868464613e-38	12,8740987993507	0,0287048266308337	4	0,0287048266308337	4	0	0
NC_000883.2	Human parvovirus B19	5596	SRR10677107	PRJNA595151	ILLUMINA	healthy	9037965000	47	male	African American	235803396	4,52729853068022e-39	13,0229970507821	3,14848868464613e-38	12,8740987993507	0,0744710432295813	12	0,0744710432295813	12	0	0
NC_000883.2	Human parvovirus B19	5596	SRR10677151	PRJNA595151	ILLUMINA	healthy	11075473250	22	male	Caucasian	225825192	7,31879443632484e-16	7,97996407389149	9,57308901046791e-16	7,94675419605376	0	0	0,00525436293796077	1	0	0
NC_000883.2	Human parvovirus B19	5596	SRR9331231	PRJNA549848	ILLUMINA	DCM	2056603570	NA	male	NA	42902284	1,24802339703888e-16	8,19547539565467	1,64843690139449e-16	8,16193948325511	0,00757667922322277	1	0,00757667922322277	1	0	0
NC_000883.2	Human parvovirus B19	5596	SRR10677051	PRJNA595151	ILLUMINA	HCM	9351930500	67	male	Caucasian	209037110	9,68588620622411e-29	11,0610951163404	1,72503172947034e-28	11,0092124340254	0,0586764137107403	10	0,0586764137107403	10	0	0
NC_000883.2	Human parvovirus B19	5596	SRR10677002	PRJNA595151	ILLUMINA	healthy	10120004750	46	male	African American	207144622	4,52729853068022e-39	13,0229970507821	3,14848868464613e-38	12,8740987993507	0,0229182357887468	4	0,0229182357887468	4	0	0
NC_000883.2	Human parvovirus B19	5596	SRR10676914	PRJNA595151	ILLUMINA	HCM	16172455000	53	female	Caucasian	649054716	4,52729853068022e-39	13,0229970507821	3,14848868464613e-38	12,8740987993507	0,0163609550109239	4	0,0163609550109239	4	0	0
NC_000883.2	Human parvovirus B19	5596	SRR10676967	PRJNA595151	ILLUMINA	healthy	8841799000	69	female	Caucasian	731002526	4,52729853068022e-39	13,0229970507821	3,14848868464613e-38	12,8740987993507	0,013754128002402	2	0,013754128002402	2	0	0
NC_000883.2	Human parvovirus B19	5596	SRR8586404	PRJNA522931	ILLUMINA	healthy	19973503200	36	male	NA	588423910	4,52729853068022e-39	13,0229970507821	3,14848868464613e-38	12,8740987993507	0	0	0,0124122162031651	4	0	0
NC_000883.2	Human parvovirus B19	5596	SRR10676937	PRJNA595151	ILLUMINA	DCM	14484345250	33	female	African American	372484308	4,52729853068022e-39	13,0229970507821	3,14848868464613e-38	12,8740987993507	0,00776490638458656	2	0,00776490638458656	2	0	0
NC_000883.2	Human parvovirus B19	5596	SRR830987	PRJNA198165	ILLUMINA	DCM	3568789550	NA	NA	NA	59749934	4,52729853068022e-39	13,0229970507821	3,14848868464613e-38	12,8740987993507	0,0231067221599185	2	0,0231067221599185	2	0	0
NC_000883.2	Human parvovirus B19	5596	SRR10677068	PRJNA595151	ILLUMINA	healthy	19756259950	41	male	African American	953424982	4,52729853068022e-39	13,0229970507821	3,14848868464613e-38	12,8740987993507	0,0190049377039823	6	0,0190049377039823	6	0	0
NC_000883.2	Human parvovirus B19	5596	SRR10677086	PRJNA595151	ILLUMINA	healthy	11489446000	64	female	African American	307858662	4,52729853068022e-39	13,0229970507821	3,14848868464613e-38	12,8740987993507	0,0100822460971621	2	0,0100822460971621	2	0	0
NC_000883.2	Human parvovirus B19	5596	SRR10676944	PRJNA595151	ILLUMINA	DCM	12410975500	58	male	Caucasian	746147922	4,52729853068022e-39	13,0229970507821	3,14848868464613e-38	12,8740987993507	0,0196428997626881	4	0,0196428997626881	4	0	0
NC_000883.2	Human parvovirus B19	5596	SRR10677083	PRJNA595151	ILLUMINA	healthy	9253449750	49	female	Caucasian	207278764	4,52729853068022e-39	13,0229970507821	3,14848868464613e-38	12,8740987993507	0,0124487636676193	2	0,0124487636676193	2	0	0
NC_000883.2	Human parvovirus B19	5596	SRR10677119	PRJNA595151	ILLUMINA	healthy	9949561500	51	female	Caucasian	165427194	4,52729853068022e-39	13,0229970507821	3,14848868464613e-38	12,8740987993507	0,0113491829444349	2	0,0113491829444349	2	0	0
NC_000898.1	Human herpesvirus 6B	162114	SRR10676926	PRJNA595151	ILLUMINA	DCM	8118601500	63,4	male	African American	398908334	1,13271192805134e-24	10,1870464515122	1,72301608537541e-24	10,1461758234123	0	0	0,000244635738589448	1	0	0
NC_000898.1	Human herpesvirus 6B	162114	SRR915769	PRJNA209081	ILLUMINA	healthy	1322012016	NA	NA	NA	12285848	4,39714722077232e-20	9,10291043111199	6,12090732453943e-20	9,06692943470698	0	0	0,000718287678063567	2	0	0
NC_000898.1	Human herpesvirus 6B	162114	SRR9331229	PRJNA549848	ILLUMINA	DCM	1053014620	NA	male	NA	25786734	9,25920274378861e-38	12,7905394274112	4,20767077067272e-37	12,6723514077949	0	0	0,00292794788464503	5	0,00117117915385801	2
NC_000898.1	Human herpesvirus 6B	162114	SRR915765	PRJNA209081	ILLUMINA	healthy	806684040	NA	NA	NA	9394860	3,06098570129032e-24	10,0899194813605	4,60421032258446e-24	10,0497677278914	0	0	0,000594037752128682	1	0	0
NC_000898.1	Human herpesvirus 6B	162114	SRR1175570	PRJNA239241	ABI_SOLID	DCM	455376130	NA	NA	NA	139424354	6,75035996297635e-26	10,457761715658	1,06331323488332e-25	10,4146121408413	0	0	0,0170891949245864	4	0	0
NC_000898.1	Human herpesvirus 6B	162114	SRR10676925	PRJNA595151	ILLUMINA	DCM	9598402750	33	male	African American	360103312	4,52729853068022e-39	13,0229970507821	3,14848868464613e-38	12,8740987993507	0	0	0,000208455340728792	1	0	0
NC_000898.1	Human herpesvirus 6B	162114	SRR10677021	PRJNA595151	ILLUMINA	DCM	15400431250	51	male	Caucasian	591721796	5,01780074781977e-05	3,8897295171823	5,60333316077842e-05	3,86286125518501	0,00105654396975113	8	0,00105654396975113	8	0	0
NC_000898.1	Human herpesvirus 6B	162114	SRR830982	PRJNA198165	ILLUMINA	DCM	2595279638	NA	NA	NA	55377628	7,48643949753079e-39	12,9845432213353	4,77173708604212e-38	12,8419541114636	0	0	0,000556759387179483	1	0	0
NC_000898.1	Human herpesvirus 6B	162114	SRR830971	PRJNA198165	ILLUMINA	healthy	4102969662	NA	NA	NA	65859130	7,39938590626587e-39	12,9854387272323	4,77173708604212e-38	12,8419541114636	0	0	0,00102391980365786	3	0	0
NC_000898.1	Human herpesvirus 6B	162114	SRR10677148	PRJNA595151	ILLUMINA	healthy	20089137200	35	male	African American	407354744	4,52729853068022e-39	13,0229970507821	3,14848868464613e-38	12,8740987993507	0,000217530819295214	2	0,000217530819295214	2	0	0
NC_000898.1	Human herpesvirus 6B	162114	SRR10676897	PRJNA595151	ILLUMINA	DCM	11509888000	62	male	African American	319205002	1,939871179751e-29	11,2043998587942	3,65775380792236e-29	11,1480958593275	0	0	0,000170289363078	1	0	0
NC_000898.1	Human herpesvirus 6B	162114	SRR10676888	PRJNA595151	ILLUMINA	DCM	20409454000	62	male	Caucasian	1078784108	1,14544909087924e-29	11,2509581337534	2,22138885222446e-29	11,1923932006181	0,000219419386720953	2	0,000219419386720953	2	0	0
NC_000898.1	Human herpesvirus 6B	162114	SRR915775	PRJNA209081	ILLUMINA	healthy	1319775768	NA	NA	NA	13248222	7,62049248310054e-30	11,2868449123896	1,63964508325568e-29	11,2192801010201	0	0	0,000731486756574921	2	0,00036574337828746	1
NC_000898.1	Human herpesvirus 6B	162114	SRR830986	PRJNA198165	ILLUMINA	DCM	2889808162	NA	NA	NA	49240000	0,022108203131453	2,0120334951547	0,023507499801333	1,98616505550533	0	0	0,00105711701342382	2	0	0
NC_000898.1	Human herpesvirus 6B	162114	SRR1175539	PRJNA239241	ABI_SOLID	DCM	270554900	NA	NA	NA	63622400	3,13931127763101e-09	5,80916223515575	3,74743012310679e-09	5,77944241212059	0	0	0,00714590899756119	1	0	0
NC_000898.1	Human herpesvirus 6B	162114	SRR1175565	PRJNA239241	ABI_SOLID	DCM	294164200	NA	NA	NA	76457258	6,44053180682875e-18	8,54475375237203	8,68725835192783e-18	8,51012551844296	0	0	0,00459966035565726	1	0	0
NC_000898.1	Human herpesvirus 6B	162114	SRR830983	PRJNA198165	ILLUMINA	DCM	2534387546	NA	NA	NA	40742196	1,19582378077169e-38	12,948636332705	7,04161404576144e-38	12,8117983851031	0	0	0,00165528477266955	3	0	0
NC_000898.1	Human herpesvirus 6B	162114	SRR10676959	PRJNA595151	ILLUMINA	DCM	18974868600	39	female	African American	538909684	4,52729853068022e-39	13,0229970507821	3,14848868464613e-38	12,8740987993507	0,000477628338893794	4	0,000716442508340691	6	0	0
NC_000898.1	Human herpesvirus 6B	162114	SRR10676953	PRJNA595151	ILLUMINA	DCM	13251127000	54	male	African American	355887406	1,19582378077169e-38	12,948636332705	7,04161404576144e-38	12,8117983851031	0	0	0,000305043241417002	2	0	0
NC_000898.1	Human herpesvirus 6B	162114	SRR10676960	PRJNA595151	ILLUMINA	DCM	11060034250	56	female	African American	327760098	7,14043995755915e-30	11,2925640768349	1,61600668472954e-29	11,2205643344482	0	0	0,000188190623604511	1	0	0
NC_000898.1	Human herpesvirus 6B	162114	SRR10677026	PRJNA595151	ILLUMINA	healthy	9951943250	78	female	Caucasian	239063294	1,98668910122062e-28	10,9964807031444	3,48316938364044e-28	10,9457182362883	0	0	0,000197369133399541	1	0	0
NC_000898.1	Human herpesvirus 6B	162114	SRR915772	PRJNA209081	ILLUMINA	healthy	1325125584	NA	NA	NA	11687012	2,59208412355322e-05	4,04716507452253	2,91302093767324e-05	4,01974802571417	0	0	0,000718793683771354	2	0	0
NC_000898.1	Human herpesvirus 6B	162114	SRR915778	PRJNA209081	ILLUMINA	healthy	1187396784	NA	NA	NA	16877160	1,69161637029889e-27	10,8015820428429	2,83075890899261e-27	10,7542130710623	0	0	0,00208512952001271	5	0,000417025904002542	1
NC_000898.1	Human herpesvirus 6B	162114	SRR830967	PRJNA198165	ILLUMINA	healthy	2114648312	NA	NA	NA	27353076	1,23799589103185e-38	12,9459751309866	7,04161404576144e-38	12,8117983851031	0	0	0,000663771478640593	1	0	0
NC_000898.1	Human herpesvirus 6B	162114	SRR10676874	PRJNA595151	ILLUMINA	DCM	8910469500	61	female	African American	353203052	2,92455332383925e-24	10,0943942577836	4,39995749684683e-24	10,0542384713266	0	0	0,000232999642626171	1	0	0
NC_000898.1	Human herpesvirus 6B	162114	SRR9331240	PRJNA549848	ILLUMINA	healthy	1672467650	NA	male	NA	53819838	1,70825160663706e-29	11,2156542998432	3,23077258166893e-29	11,15913741733	0,00100712391854642	3	0,00436420364703449	13	0,00268566378279046	8
NC_000898.1	Human herpesvirus 6B	162114	SRR915774	PRJNA209081	ILLUMINA	healthy	1374351192	NA	NA	NA	11885824	7,39364251316874e-12	6,74997282384675	9,16833021259382e-12	6,7186891523255	0,000697180941552611	2	0,000697180941552611	2	0,000348590470776305	1
NC_000898.1	Human herpesvirus 6B	162114	SRR10677184	PRJNA595151	ILLUMINA	healthy	14797209500	62	female	African American	487638718	8,07115767332016e-30	11,2817923302353	1,63964508325568e-29	11,2192801010201	0	0	0,000139851593606437	1	0	0
NC_000898.1	Human herpesvirus 6B	162114	SRR1175543	PRJNA239241	ABI_SOLID	healthy	127696250	NA	NA	NA	39417366	1,27286438960011e-27	10,82766180502	2,14306572431814e-27	10,7798437619202	0	0	0,0151286956253051	1	0	0
NC_000898.1	Human herpesvirus 6B	162114	SRR830984	PRJNA198165	ILLUMINA	DCM	2579623224	NA	NA	NA	46965492	4,52729853068022e-39	13,0229970507821	3,14848868464613e-38	12,8740987993507	0,0022097869421693	4	0,00276223367771162	5	0	0
NC_000898.1	Human herpesvirus 6B	162114	SRR830969	PRJNA198165	ILLUMINA	healthy	2323577720	NA	NA	NA	36834256	1,22239929221806e-10	6,3304294033333	1,48525296849343e-10	6,3003101788201	0,00131144899587734	2	0,00131144899587734	2	0	0
NC_000898.1	Human herpesvirus 6B	162114	SRR830968	PRJNA198165	ILLUMINA	healthy	1955946002	NA	NA	NA	27013640	1,19582378077169e-38	12,948636332705	7,04161404576144e-38	12,8117983851031	0,00284771593411716	4	0,00284771593411716	4	0	0
NC_000898.1	Human herpesvirus 6B	162114	SRR10676978	PRJNA595151	ILLUMINA	healthy	13143881000	65	female	Caucasian	673927608	8,19660136261885e-30	11,2804357055439	1,63964508325568e-29	11,2192801010201	0,000367535669737971	2	0,000367535669737971	2	0	0
NC_000898.1	Human herpesvirus 6B	162114	SRR10677054	PRJNA595151	ILLUMINA	DCM	9847360250	56	male	African American	189945294	4,52729853068022e-39	13,0229970507821	3,14848868464613e-38	12,8740987993507	0	0	0,000200545183610924	1	0	0
NC_000898.1	Human herpesvirus 6B	162114	SRR10676985	PRJNA595151	ILLUMINA	healthy	8128594250	51	male	African American	320514048	4,2296231990628e-28	10,9281094194049	7,27270795814827e-28	10,8788069772629	0	0	0,000487381910860945	2	0	0
NC_000898.1	Human herpesvirus 6B	162114	SRR10676983	PRJNA595151	ILLUMINA	DCM	7870070500	45	male	African American	191405252	4,52729853068022e-39	13,0229970507821	3,14848868464613e-38	12,8740987993507	0	0	0,000261982209617655	1	0	0
NC_000898.1	Human herpesvirus 6B	162114	SRR10676938	PRJNA595151	ILLUMINA	DCM	10274427500	29	female	African American	299807548	3,87791550016534e-27	10,7251533588165	6,40354659976833e-27	10,6786864621356	0	0	0,00019032152329028	1	0	0
NC_000898.1	Human herpesvirus 6B	162114	SRR1175571	PRJNA239241	ABI_SOLID	DCM	376619320	NA	NA	NA	117822918	5,11739782627091e-36	12,4748895991859	1,78014157551832e-35	12,3751950549985	0	0	0,0042831650855722	1	0	0
NC_000898.1	Human herpesvirus 6B	162114	SRR830981	PRJNA198165	ILLUMINA	DCM	2120401878	NA	NA	NA	40963366	5,22699760892005e-18	8,56883195917856	7,06148261323037e-18	8,53411717534099	0	0	0,000666032293128963	1	0	0
NC_000898.1	Human herpesvirus 6B	162114	SRR10677080	PRJNA595151	ILLUMINA	DCM	9673339500	40	male	African American	282939652	4,81204891507162e-28	10,9163943683745	8,2514569741595e-28	10,8672905099637	0	0	0,000199511653549236	1	0	0
NC_000898.1	Human herpesvirus 6B	162114	SRR1175569	PRJNA239241	ABI_SOLID	DCM	353022450	NA	NA	NA	102108402	1,9934632176762e-06	4,61206272110474	2,27601956940066e-06	4,58444039452398	0	0	0,00524369898329409	1	0	0
NC_000898.1	Human herpesvirus 6B	162114	SRR10676982	PRJNA595151	ILLUMINA	DCM	18759163500	58	male	Caucasian	566288916	4,52729853068022e-39	13,0229970507821	3,14848868464613e-38	12,8740987993507	0	0	0,000120052856174211	1	0	0
NC_000898.1	Human herpesvirus 6B	162114	SRR915773	PRJNA209081	ILLUMINA	healthy	1183101624	NA	NA	NA	7686952	1,0476410517537e-16	8,21650014863159	1,38589558463606e-16	8,18286261335434	0,000399848287136295	1	0,000399848287136295	1	0	0
NC_000898.1	Human herpesvirus 6B	162114	SRR10677081	PRJNA595151	ILLUMINA	healthy	8039090750	50	female	Caucasian	209570108	4,52729853068022e-39	13,0229970507821	3,14848868464613e-38	12,8740987993507	0	0	0,000270958310617684	1	0	0
NC_000898.1	Human herpesvirus 6B	162114	SRR10676975	PRJNA595151	ILLUMINA	healthy	13016487250	68	female	Caucasian	328718426	3,44357468236528e-20	9,12941333217032	4,80324840489887e-20	9,0933143957547	0	0	0,000157412313802101	1	0	0
NC_000898.1	Human herpesvirus 6B	162114	SRR10676821	PRJNA595151	ILLUMINA	healthy	11656601000	18	male	African American	301820016	5,42932500965301e-19	8,82589641299294	7,44014601941082e-19	8,7905701072072	0	0	0,000170799664364365	1	0	0
NC_000898.1	Human herpesvirus 6B	162114	SRR830988	PRJNA198165	ILLUMINA	DCM	3636119988	NA	NA	NA	62806716	4,81983123527561e-29	11,1235159922572	8,80772883446243e-29	11,0696156073289	0	0	0,000389910251458112	1	0	0
NC_000898.1	Human herpesvirus 6B	162114	SRR10677017	PRJNA595151	ILLUMINA	healthy	13104252750	62	male	Caucasian	346736874	4,52729853068022e-39	13,0229970507821	3,14848868464613e-38	12,8740987993507	0	0	0,000306844090129048	2	0	0
NC_001348.1	Human herpesvirus 3	124884	SRR1175565	PRJNA239241	ABI_SOLID	DCM	294164200	NA	NA	NA	76457258	1,56889780622763e-23	9,9282287804541	2,33230134716357e-23	9,88860982553068	0	0	0,011941791404776	2	0,00597089570238798	1
NC_001348.1	Human herpesvirus 3	124884	SRR1175572	PRJNA239241	ABI_SOLID	DCM	332272160	NA	NA	NA	111143030	9,39237447888011e-06	4,27886649165807	1,06265445487214e-05	4,25130248802931	0	0	0,00695070179983835	1	0	0
NC_001348.1	Human herpesvirus 3	124884	SRR1175543	PRJNA239241	ABI_SOLID	healthy	127696250	NA	NA	NA	39417366	2,04724999016508e-38	12,9072917547433	1,09213157472238e-37	12,777702696879	0	0	0,01963881171808	1	0	0
NC_001348.1	Human herpesvirus 3	124884	SRR915772	PRJNA209081	ILLUMINA	healthy	1325125584	NA	NA	NA	11687012	1,47669764966589e-29	11,2285335355449	2,81922465986505e-29	11,1712457329334	0,00046653902521904	1	0,00046653902521904	1	0	0
NC_001348.1	Human herpesvirus 3	124884	SRR9331229	PRJNA549848	ILLUMINA	DCM	1053014620	NA	male	NA	25786734	3,58139787580089e-19	8,87233495108525	4,91467641394606e-19	8,83703366548883	0,000760163581197503	1	0,00304065432479001	4	0,00152032716239501	2
NC_001348.1	Human herpesvirus 3	124884	SRR1175548	PRJNA239241	ABI_SOLID	DCM	342450680	NA	NA	NA	148724382	7,48643949753079e-39	12,9845432213353	4,77173708604212e-38	12,8419541114636	0	0	0,00533797410276688	1	0	0
NC_001348.1	Human herpesvirus 3	124884	SRR9331234	PRJNA549848	ILLUMINA	DCM	1680725690	NA	male	NA	43627018	6,42006848361177e-35	12,2717786206058	1,99965052361271e-34	12,1794581266053	0,00234095185747366	5	0,00327733260046312	7	0,00234095185747366	5
NC_001348.1	Human herpesvirus 3	124884	SRR1175557	PRJNA239241	ABI_SOLID	DCM	498555970	NA	NA	NA	142169416	1,30726695142568e-11	6,66679302778592	1,61725445143065e-11	6,63547878501933	0	0	0,0201961519053058	3	0,0134641012702039	2
NC_001348.1	Human herpesvirus 3	124884	SRR9331230	PRJNA549848	ILLUMINA	DCM	1838016740	NA	male	NA	37939262	1,04832148033233e-13	7,34248482886283	1,32995142011881e-13	7,31058072942877	0,000806509308539471	2	0,00161301861707894	4	0,00120976396280921	3
NC_001348.1	Human herpesvirus 3	124884	SRR9331223	PRJNA549848	ILLUMINA	HCM	1610975870	NA	male	NA	49022854	0,00165974009298114	2,93649140531154	0,00180758823567498	2,90992314120245	0,00130784918745587	3	0,00305164810406369	7	0,00261569837491174	6
NC_001348.1	Human herpesvirus 3	124884	SRR1175569	PRJNA239241	ABI_SOLID	DCM	353022450	NA	NA	NA	102108402	1,23799589103185e-38	12,9459751309866	7,04161404576144e-38	12,8117983851031	0	0	0,0136138659392354	2	0	0
NC_001348.1	Human herpesvirus 3	124884	SRR9331241	PRJNA549848	ILLUMINA	healthy	1031972410	NA	male	NA	27978302	1,21052590425901e-22	9,72235950734923	1,76144080647261e-22	9,68410275072074	0	0	0,00223475640062308	3	0,00148983760041538	2
NC_001348.1	Human herpesvirus 3	124884	SRR9331228	PRJNA549848	ILLUMINA	DCM	1725491880	NA	male	NA	39061348	1,79264375607959e-05	4,13269859398029	2,01955324610966e-05	4,10523123276805	0,000859511085681771	2	0,00171902217136354	4	0,00128926662852266	3
NC_001348.1	Human herpesvirus 3	124884	SRR1175573	PRJNA239241	ABI_SOLID	DCM	217206550	NA	NA	NA	64582882	1,321402718502e-05	4,20224528523	1,49159817296324e-05	4,17474529219735	0	0	0,00944958943745854	1	0	0
NC_001354.1	Human papillomavirus type 41	7614	SRR1175566	PRJNA239241	ABI_SOLID	healthy	244791140	NA	NA	NA	72696552	2,04724999016508e-38	12,9072917547433	1,09213157472238e-37	12,777702696879	0	0	0,161044582885325	1	0	0
NC_001354.1	Human papillomavirus type 41	7614	SRR9331235	PRJNA549848	ILLUMINA	healthy	1465645230	NA	male	NA	39817568	7,96722480105926e-30	11,2829322679918	1,63964508325568e-29	11,2192801010201	0	0	0,00827655768087484	1	0	0
NC_001354.1	Human papillomavirus type 41	7614	SRR9331227	PRJNA549848	ILLUMINA	HCM	1696014810	NA	male	NA	66308022	5,49202797428167e-29	11,111865456945	9,97244297338513e-29	11,0584799619712	0,00709609543075046	1	0,00709609543075046	1	0	0
NC_001355.1	Human papillomavirus type 6b	7902	SRR1175560	PRJNA239241	ABI_SOLID	DCM	290623850	NA	NA	NA	86484048	1,24947145296546e-18	8,73214196184103	1,70204566877988e-18	8,69712142172795	0	0	0,0938923289226084	1	0	0
NC_001355.1	Human papillomavirus type 6b	7902	SRR9331235	PRJNA549848	ILLUMINA	healthy	1465645230	NA	male	NA	39817568	7,69756151475551e-30	11,285960184896	1,63964508325568e-29	11,2192801010201	0,00797490637587713	1	0,0159498127517543	2	0	0
NC_001355.1	Human papillomavirus type 6b	7902	SRR1175570	PRJNA239241	ABI_SOLID	DCM	455376130	NA	NA	NA	139424354	8,69656655184e-23	9,75596915811102	1,26839543149422e-22	9,71760451763491	0	0	0,0876486252216019	1	0	0
NC_001355.1	Human papillomavirus type 6b	7902	SRR9331238	PRJNA549848	ILLUMINA	healthy	1499866550	NA	male	NA	38941384	4,75750853811499e-12	6,81365434192852	5,91332148433215e-12	6,78231356786242	0	0	0,0159190451667244	2	0,0079595225833622	1
NC_001355.1	Human papillomavirus type 6b	7902	SRR9331222	PRJNA549848	ILLUMINA	HCM	1712941230	NA	male	NA	112692576	3,69885301082107e-30	11,350219141165	8,78797338774258e-30	11,274305801725	0	0	0,0067673523673446	1	0	0
NC_001355.1	Human papillomavirus type 6b	7902	SRR9331236	PRJNA549848	ILLUMINA	healthy	1297295230	NA	male	NA	35986452	2,52117563577572e-10	6,21778084737676	3,0508978149727e-10	6,187778569978	0,00984430167281686	1	0,0196886033456337	2	0	0
NC_001355.1	Human papillomavirus type 6b	7902	SRR9331221	PRJNA549848	ILLUMINA	HCM	1994802180	NA	male	NA	66345726	1,36076363569373e-22	9,71044260796027	1,97753953909722e-22	9,67226959837431	0,00588187199088355	1	0,00588187199088355	1	0	0
NC_001356.1	Human papillomavirus - 1	7815	SRR9331235	PRJNA549848	ILLUMINA	healthy	1465645230	NA	male	NA	39817568	7,19175464121586e-30	11,2919348042087	1,62450703532861e-29	11,2201003915072	0	0	0,0161273730472632	2	0	0
NC_001356.1	Human papillomavirus - 1	7815	SRR9331221	PRJNA549848	ILLUMINA	HCM	1994802180	NA	male	NA	66345726	2,93382216698969e-15	7,80676087952381	3,80273384444183e-15	7,77398512057296	0,00594735156391066	1	0,00594735156391066	1	0	0
NC_001356.1	Human papillomavirus - 1	7815	SRR9331226	PRJNA549848	ILLUMINA	HCM	1240784160	NA	male	NA	47610108	7,4920612360647e-07	4,81144732957037	8,61411525317947e-07	4,78348435709858	0,00915856218835765	1	0,0274756865650729	3	0	0
NC_001356.1	Human papillomavirus - 1	7815	SRR9331234	PRJNA549848	ILLUMINA	DCM	1680725690	NA	male	NA	43627018	3,20252609724066e-33	11,9511272426011	8,97778735787048e-33	11,8651614681352	0	0	0,0074817001092448	1	0	0
NC_001356.1	Human papillomavirus - 1	7815	SRR9331241	PRJNA549848	ILLUMINA	healthy	1031972410	NA	male	NA	27978302	6,42118887911745e-06	4,3627736816538	7,27452412010157e-06	4,33540729341337	0	0	0,0119038310230502	1	0	0
NC_001356.1	Human papillomavirus - 1	7815	SRR9331223	PRJNA549848	ILLUMINA	HCM	1610975870	NA	male	NA	49022854	3,54590629520767e-30	11,3539108617295	8,4362611337853e-30	11,2779002148932	0	0	0,00696649340696263	1	0	0
NC_001356.1	Human papillomavirus - 1	7815	SRR1175548	PRJNA239241	ABI_SOLID	DCM	342450680	NA	NA	NA	148724382	2,04724999016508e-38	12,9072917547433	1,09213157472238e-37	12,777702696879	0	0	0,0853010310748483	1	0	0
NC_001356.1	Human papillomavirus - 1	7815	SRR9331236	PRJNA549848	ILLUMINA	healthy	1297295230	NA	male	NA	35986452	1,6896823125071e-30	11,4185208414071	4,11695289689231e-30	11,3408518226484	0,00995389274710158	1	0,00995389274710158	1	0	0
NC_001356.1	Human papillomavirus - 1	7815	SRR1175544	PRJNA239241	ABI_SOLID	healthy	232737230	NA	NA	NA	79201724	5,59883896168977e-38	12,8295749671627	2,67150156290073e-37	12,7079301046332	0	0	0,176349787489777	1	0	0
NC_001357.1	Human papillomavirus - 18	7857	SRR9331232	PRJNA549848	ILLUMINA	DCM	1713795090	NA	male	NA	42712616	1,13606845443148e-18	8,74289407546016	1,54910227235537e-18	8,70780325932173	0,00626942851619329	1	0,0564248566457396	9	0,0376165710971598	6
NC_001357.1	Human papillomavirus - 18	7857	SRR9331233	PRJNA549848	ILLUMINA	DCM	1091411580	NA	male	NA	22865192	2,71280622880179e-28	10,9683454388768	4,72369275167184e-28	10,9180779791621	0	0	0,065439444876451	6	0,0327197224382255	3
NC_001357.1	Human papillomavirus - 18	7857	SRR9331231	PRJNA549848	ILLUMINA	DCM	2056603570	NA	male	NA	42902284	1,75691025427505e-34	12,1900091220667	5,29694179777266e-34	12,0997457017411	0,0269817340798998	5	0,194268485375279	36	0,118719629951559	22
NC_001357.1	Human papillomavirus - 18	7857	SRR9331240	PRJNA549848	ILLUMINA	healthy	1672467650	NA	male	NA	53819838	0,0031087477607669	2,73608504445973	0,00336434176472348	2,70998212000832	0,041560108675381	6	0,145460380363834	21	0,0969735869092224	14
NC_001357.1	Human papillomavirus - 18	7857	SRR915767	PRJNA209081	ILLUMINA	healthy	851810976	NA	NA	NA	10442322	4,2201652858775e-25	10,2826179154973	6,48261919947782e-25	10,2411747882883	0	0	0,0120790694886162	1	0	0
NC_001357.1	Human papillomavirus - 18	7857	SRR9331238	PRJNA549848	ILLUMINA	healthy	1499866550	NA	male	NA	38941384	3,97962124870227e-23	9,83496860980454	5,86026095152879e-23	9,79593734637641	0,0320204390753357	4	0,112071536763675	14	0,0720459879195053	9
NC_001357.1	Human papillomavirus - 18	7857	SRR915771	PRJNA209081	ILLUMINA	healthy	1271209104	NA	NA	NA	10986072	1,08278924583124e-22	9,73370524420162	1,57790984265248e-22	9,69534091733654	0	0	0,00777477593896468	1	0	0
NC_001357.1	Human papillomavirus - 18	7857	SRR9331237	PRJNA549848	ILLUMINA	healthy	1790404350	NA	male	NA	50990760	4,70699009077067e-25	10,2720929508804	7,21752486357627e-25	10,2307810034276	0,019760112293664	3	0,0988005614683202	15	0,0526936327831041	8
NC_001357.1	Human papillomavirus - 18	7857	SRR915774	PRJNA209081	ILLUMINA	healthy	1374351192	NA	NA	NA	11885824	1,7798095102678e-21	9,44483582436116	2,53978632295951e-21	9,40752486415786	0	0	0,00719249020993127	1	0	0
NC_001357.1	Human papillomavirus - 18	7857	SRR9331221	PRJNA549848	ILLUMINA	HCM	1994802180	NA	male	NA	66345726	1,38900420594335e-29	11,2339422851535	2,66216119917343e-29	11,1763357796142	0,00591555968842584	1	0,171551230964349	29	0,130142313145368	22
NC_001357.1	Human papillomavirus - 18	7857	SRR9331222	PRJNA549848	ILLUMINA	HCM	1712941230	NA	male	NA	112692576	7,74542106491488e-30	11,2854151861959	1,63964508325568e-29	11,2192801010201	0,027224446178825	4	0,279050573332957	41	0,197377234796481	29
NC_001357.1	Human papillomavirus - 18	7857	SRR9331226	PRJNA549848	ILLUMINA	HCM	1240784160	NA	male	NA	47610108	3,40587209931064e-29	11,1544438148321	6,28741192755599e-29	11,0997834173593	0,0637672323423832	7	0,154863278545788	17	0,127534464684766	14
NC_001357.1	Human papillomavirus - 18	7857	SRR1175562	PRJNA239241	ABI_SOLID	healthy	251601350	NA	NA	NA	57085734	1,76842430958286e-17	8,42731564867098	2,36858546416059e-17	8,39304328575906	0,214598676350042	2	0,214598676350042	2	0	0
NC_001357.1	Human papillomavirus - 18	7857	SRR1175549	PRJNA239241	ABI_SOLID	healthy	257750680	NA	NA	NA	58929830	3,94771650644341e-32	11,7405680688131	1,05379798429575e-31	11,657241772408	0	0	0,25994073366349	2	0	0
NC_001357.1	Human papillomavirus - 18	7857	SRR9331225	PRJNA549848	ILLUMINA	HCM	1259394360	NA	male	NA	37112868	1,14663025481667e-14	7,63301507716835	1,47482150521253e-14	7,60051073175084	0,0583563444544932	6	0,184795090772562	19	0,0875345166817397	9
NC_001357.1	Human papillomavirus - 18	7857	SRR9331224	PRJNA549848	ILLUMINA	HCM	1816857490	NA	male	NA	79885332	7,59506723026636e-30	11,2871387348377	1,63964508325568e-29	11,2192801010201	0,0460024086191226	7	0,184009634476491	28	0,078861271918496	12
NC_001357.1	Human papillomavirus - 18	7857	SRR8586417	PRJNA522931	ILLUMINA	HCM	17070194400	47	male	NA	572355620	4,52729853068022e-39	13,0229970507821	3,14848868464613e-38	12,8740987993507	0,00513342986306818	2	0,00513342986306818	2	0	0
NC_001357.1	Human papillomavirus - 18	7857	SRR915777	PRJNA209081	ILLUMINA	healthy	1329990192	NA	NA	NA	13692888	3,80354882477996e-14	7,47694371324474	4,86217376280244e-14	7,44459337131462	0	0	0,00760107387652482	1	0	0
NC_001357.1	Human papillomavirus - 18	7857	SRR9331230	PRJNA549848	ILLUMINA	DCM	1838016740	NA	male	NA	37939262	6,47859081874247e-30	11,3011086301016	1,49477493336399e-29	11,2274582707869	0,0192287339609857	3	0,1346011377269	21	0,0833245138309382	13
NC_001357.1	Human papillomavirus - 18	7857	SRR9331242	PRJNA549848	ILLUMINA	healthy	991818030	NA	male	NA	26072030	3,8320881698821e-37	12,6796824182091	1,58807465713268e-36	12,5677550946887	0	0	0,0371003003579064	3	0,0247335335719376	2
NC_001357.1	Human papillomavirus - 18	7857	SRR1175569	PRJNA239241	ABI_SOLID	DCM	353022450	NA	NA	NA	102108402	0,00891863529024122	2,36897890946069	0,0095555813315527	2,34335551803848	0,216387174997515	2	0,216387174997515	2	0,108193587498758	1
NC_001357.1	Human papillomavirus - 18	7857	SRR8586433	PRJNA522931	ILLUMINA	HCM	16376741100	41	female	NA	510713994	4,52729853068022e-39	13,0229970507821	3,14848868464613e-38	12,8740987993507	0	0	0,00269756179204156	1	0	0
NC_001357.1	Human papillomavirus - 18	7857	SRR915775	PRJNA209081	ILLUMINA	healthy	1319775768	NA	NA	NA	13248222	1,97773773902377e-15	7,85633144228367	2,56833037324368e-15	7,82351947068572	0,0150928145673141	2	0,0226392218509711	3	0,00754640728365704	1
NC_001357.1	Human papillomavirus - 18	7857	SRR8586404	PRJNA522931	ILLUMINA	healthy	19973503200	36	male	NA	588423910	4,52729853068022e-39	13,0229970507821	3,14848868464613e-38	12,8740987993507	0,132605501857411	60	0,132605501857411	60	0	0
NC_001357.1	Human papillomavirus - 18	7857	SRR1175568	PRJNA239241	ABI_SOLID	DCM	351619840	NA	NA	NA	104378558	1,60848860517619e-32	11,8162578612579	4,34772824790149e-32	11,7324029157055	0	0	0,095440056213735	1	0	0
NC_001357.1	Human papillomavirus - 18	7857	SRR1175563	PRJNA239241	ABI_SOLID	healthy	347468550	NA	NA	NA	115072850	0,00474563698456561	2,59383240868793	0,00511246028864069	2,56812863264114	0	0	0,120020860532918	1	0	0
NC_001357.1	Human papillomavirus - 18	7857	SRR1175557	PRJNA239241	ABI_SOLID	DCM	498555970	NA	NA	NA	142169416	3,52972465955952e-29	11,1512663020878	6,50730832729634e-29	11,0967105160682	0	0	0,107003361526546	1	0	0
NC_001357.1	Human papillomavirus - 18	7857	SRR9331236	PRJNA549848	ILLUMINA	healthy	1297295230	NA	male	NA	35986452	1,58083569924274e-24	10,1545804361209	2,39671714243091e-24	10,113905733589	0,0198013673968687	2	0,148510255476516	15	0,0594041021906062	6
NC_001357.1	Human papillomavirus - 18	7857	SRR9331227	PRJNA549848	ILLUMINA	HCM	1696014810	NA	male	NA	66308022	7,94254453221357e-15	7,68019154540428	1,0238878701846e-14	7,64759209984147	0,0412597713705491	6	0,165039085482196	24	0,0893961713028563	13
NC_001357.1	Human papillomavirus - 18	7857	SRR9331235	PRJNA549848	ILLUMINA	healthy	1465645230	NA	male	NA	39817568	8,21233628041735e-19	8,77947004657167	1,12136253145365e-18	8,74436542642209	0,00802058167012614	1	0,0882263983713875	11	0,0561440716908829	7
NC_001357.1	Human papillomavirus - 18	7857	SRR9331234	PRJNA549848	ILLUMINA	DCM	1680725690	NA	male	NA	43627018	6,92726903397684e-09	5,67517693390703	8,21350570016477e-09	5,64595154198938	0	0	0,0595336503538227	8	0,0223251188826835	3
NC_001357.1	Human papillomavirus - 18	7857	SRR9331239	PRJNA549848	ILLUMINA	healthy	1049566140	NA	male	NA	27739260	5,06640243544776e-05	3,88738959933444	5,65668689209645e-05	3,86054643462993	0,0332840722041772	3	0,122041598081983	11	0,0554734536736287	5
NC_001357.1	Human papillomavirus - 18	7857	SRR9331223	PRJNA549848	ILLUMINA	HCM	1610975870	NA	male	NA	49022854	1,73503524469054e-10	6,27617345599648	2,1034830588386e-10	6,24614872735866	0,0277170146241125	4	0,214806863336872	31	0,124726565808506	18
NC_001362.1	Friend murine leukemia virus FB29 complete genome	8323	SRR9331231	PRJNA549848	ILLUMINA	DCM	2056603570	NA	male	NA	42902284	8,65742437971045e-31	11,4765000907928	2,15214048165668e-30	11,3974737842898	0	0	0,00509420845045712	1	0	0
NC_001362.1	Friend murine leukemia virus FB29 complete genome	8323	SRR8586425	PRJNA522931	ILLUMINA	HCM	15219584700	20	male	NA	622508556	4,52729853068022e-39	13,0229970507821	3,14848868464613e-38	12,8740987993507	0,00274048337702205	1	0,00274048337702205	1	0	0
NC_001362.1	Friend murine leukemia virus FB29 complete genome	8323	SRR10677126	PRJNA595151	ILLUMINA	healthy	30018567500	65	male	Caucasian	1905851856	4,52729853068022e-39	13,0229970507821	3,14848868464613e-38	12,8740987993507	0	0	0,00141030176382737	1	0	0
NC_001362.1	Friend murine leukemia virus FB29 complete genome	8323	SRR10677019	PRJNA595151	ILLUMINA	healthy	10803111250	58	male	Caucasian	243206176	4,52729853068022e-39	13,0229970507821	3,14848868464613e-38	12,8740987993507	0	0	0,00385925311020459	1	0	0
NC_001362.1	Friend murine leukemia virus FB29 complete genome	8323	SRR9331222	PRJNA549848	ILLUMINA	HCM	1712941230	NA	male	NA	112692576	2,03785668027022e-14	7,55855510719526	2,61184727665299e-14	7,52620340190002	0	0	0,00642504125997321	1	0	0
NC_001362.1	Friend murine leukemia virus FB29 complete genome	8323	SRR9856188	PRJNA557232	ILLUMINA	DCM	11331077500	28	male	NA	262599732	4,52729853068022e-39	13,0229970507821	3,14848868464613e-38	12,8740987993507	0,00646146817527021	2	0,00646146817527021	2	0	0
NC_001362.1	Friend murine leukemia virus FB29 complete genome	8323	SRR10677110	PRJNA595151	ILLUMINA	healthy	18706301100	78	male	Caucasian	1240743248	4,52729853068022e-39	13,0229970507821	3,14848868464613e-38	12,8740987993507	0,810105519358037	357	0,819182331899864	361	0	0
NC_001362.1	Friend murine leukemia virus FB29 complete genome	8323	SRR8586420	PRJNA522931	ILLUMINA	HCM	14499088200	31	female	NA	511975748	4,52729853068022e-39	13,0229970507821	3,14848868464613e-38	12,8740987993507	0,00570790535614739	2	0,00570790535614739	2	0	0
NC_001364.1	Simian foamy virus	13246	SRR9331227	PRJNA549848	ILLUMINA	HCM	1696014810	NA	male	NA	66308022	5,54063672687324e-15	7,72619053018043	7,16269331144798e-15	7,6934194867232	0	0	0,00407894236824204	1	0	0
NC_001364.1	Simian foamy virus	13246	SRR9331221	PRJNA549848	ILLUMINA	HCM	1994802180	NA	male	NA	66345726	6,76930706154802e-09	5,67912421123268	8,02759903691689e-09	5,64988845785545	0	0	0,00350887456378996	1	0	0
NC_001364.1	Simian foamy virus	13246	SRR9331238	PRJNA549848	ILLUMINA	healthy	1499866550	NA	male	NA	38941384	2,7496225162818e-26	10,5425412793312	4,38344693952952e-26	10,4986018896292	0	0	0,00474831250594354	1	0	0
NC_001364.1	Simian foamy virus	13246	SRR1175560	PRJNA239241	ABI_SOLID	DCM	290623850	NA	NA	NA	86484048	3,38555939029672e-38	12,8684920521902	1,7016955794242e-37	12,7431569317883	0	0	0,056012168439261	1	0	0
NC_001366.1	Theilovirus	8101	SRR9331223	PRJNA549848	ILLUMINA	HCM	1610975870	NA	male	NA	49022854	2,17957588577732e-23	9,89538836013044	3,2317362777678e-23	9,85590042629423	0	0	0,00672054634926712	1	0	0
NC_001366.1	Theilovirus	8101	SRR915774	PRJNA209081	ILLUMINA	healthy	1374351192	NA	NA	NA	11885824	1,93913406637181e-13	7,25974288280813	2,45102836093465e-13	7,22798699028629	0	0	0,00697585428705468	1	0	0
NC_001366.1	Theilovirus	8101	SRR1175570	PRJNA239241	ABI_SOLID	DCM	455376130	NA	NA	NA	139424354	1,23799589103185e-38	12,9459751309866	7,04161404576144e-38	12,8117983851031	0	0	0,0854955482657818	1	0	0
NC_001401.2	Adeno-associated virus - 2	4679	SRR10676890	PRJNA595151	ILLUMINA	DCM	10269052250	47	male	Caucasian	202425546	4,52729853068022e-39	13,0229970507821	3,14848868464613e-38	12,8740987993507	0,0272736749287952	4	0,0272736749287952	4	0	0
NC_001401.2	Adeno-associated virus - 2	4679	SRR8586402	PRJNA522931	ILLUMINA	healthy	17280969000	29	female	NA	677623924	4,52729853068022e-39	13,0229970507821	3,14848868464613e-38	12,8740987993507	0	0	0,00428075329670982	1	0	0
NC_001401.2	Adeno-associated virus - 2	4679	SRR10676863	PRJNA595151	ILLUMINA	DCM	11777522500	65	male	Caucasian	691643638	4,52729853068022e-39	13,0229970507821	3,14848868464613e-38	12,8740987993507	0,025958005099336	4	0,025958005099336	4	0	0
NC_001401.2	Adeno-associated virus - 2	4679	SRR10677110	PRJNA595151	ILLUMINA	healthy	18706301100	78	male	Caucasian	1240743248	4,52729853068022e-39	13,0229970507821	3,14848868464613e-38	12,8740987993507	0	0	0,00403645601547468	1	0	0
NC_001401.2	Adeno-associated virus - 2	4679	SRR10677017	PRJNA595151	ILLUMINA	healthy	13104252750	62	male	Caucasian	346736874	7,39938590626587e-39	12,9854387272323	4,77173708604212e-38	12,8419541114636	0,0212625444869333	4	0,0265781806086666	5	0	0
NC_001401.2	Adeno-associated virus - 2	4679	SRR10677069	PRJNA595151	ILLUMINA	healthy	9015838250	77	male	Caucasian	2740516166	4,52729853068022e-39	13,0229970507821	3,14848868464613e-38	12,8740987993507	0,0347774952894527	4	0,0347774952894527	4	0	0
NC_001401.2	Adeno-associated virus - 2	4679	SRR10677049	PRJNA595151	ILLUMINA	healthy	13533961000	74	female	Caucasian	336989964	4,52729853068022e-39	13,0229970507821	3,14848868464613e-38	12,8740987993507	0	0	0,00512883888073002	1	0	0
NC_001401.2	Adeno-associated virus - 2	4679	SRR10676960	PRJNA595151	ILLUMINA	DCM	11060034250	56	female	African American	327760098	4,52729853068022e-39	13,0229970507821	3,14848868464613e-38	12,8740987993507	0,00652026816734809	1	0,00652026816734809	1	0	0
NC_001401.2	Adeno-associated virus - 2	4679	SRR8586423	PRJNA522931	ILLUMINA	HCM	15057542100	30	male	NA	458499196	4,52729853068022e-39	13,0229970507821	3,14848868464613e-38	12,8740987993507	0,00981574205455089	2	0,00981574205455089	2	0	0
NC_001405.1	Human adenovirus C	35937	SRR10676857	PRJNA595151	ILLUMINA	DCM	11688068250	53	male	African American	842682046	4,52729853068022e-39	13,0229970507821	3,14848868464613e-38	12,8740987993507	0,00162096774584676	2	0,00162096774584676	2	0	0
NC_001405.1	Human adenovirus C	35937	SRR10676936	PRJNA595151	ILLUMINA	DCM	8874070000	62	male	African American	306433858	7,79539896507486e-06	4,3201715098242	8,82408340840682e-06	4,29273994299269	0	0	0,00102997381904409	1	0	0
NC_001405.1	Human adenovirus C	35937	SRR1175564	PRJNA239241	ABI_SOLID	DCM	118817820	NA	NA	NA	29784496	2,29618133470616e-25	10,3410998517087	3,54939526451429e-25	10,2992837054892	0	0	2,20052146294035	30	0	0
NC_001405.1	Human adenovirus C	35937	SRR10676925	PRJNA595151	ILLUMINA	DCM	9598402750	33	male	African American	360103312	4,52729853068022e-39	13,0229970507821	3,14848868464613e-38	12,8740987993507	0	0	0,00094035476269325	1	0	0
NC_001405.1	Human adenovirus C	35937	SRR10677008	PRJNA595151	ILLUMINA	healthy	26970196250	42	male	Caucasian	742359352	8,57501152187842e-36	12,4337037623781	2,89101590612496e-35	12,3362009684354	0,000663375966320782	2	0,000995063949481173	3	0	0
NC_001405.1	Human adenovirus C	35937	SRR1175543	PRJNA239241	ABI_SOLID	healthy	127696250	NA	NA	NA	39417366	1,23799589103185e-38	12,9459751309866	7,04161404576144e-38	12,8117983851031	0	0	8,66730158472577	127	0	0
NC_001405.1	Human adenovirus C	35937	SRR1175560	PRJNA239241	ABI_SOLID	DCM	290623850	NA	NA	NA	86484048	9,25920274378861e-38	12,7905394274112	4,20767077067272e-37	12,6723514077949	0	0	3,32392482640673	161	0	0
NC_001405.1	Human adenovirus C	35937	SRR1175562	PRJNA239241	ABI_SOLID	healthy	251601350	NA	NA	NA	57085734	2,53250005195741e-37	12,7121086122302	1,05715722095987e-36	12,5998928868806	0	0	1,97056725946673	84	0	0
NC_001405.1	Human adenovirus C	35937	SRR1175572	PRJNA239241	ABI_SOLID	DCM	332272160	NA	NA	NA	111143030	4,18841705303169e-37	12,6727111087201	1,67609863549101e-36	12,5634886038213	0	0	4,87915940677698	202	0	0
NC_001405.1	Human adenovirus C	35937	SRR9331234	PRJNA549848	ILLUMINA	DCM	1680725690	NA	male	NA	43627018	2,34621807291386e-35	12,3530066268295	7,60776988154371e-35	12,258029251485	0	0	0,0032539992961988	2	0	0
NC_001405.1	Human adenovirus C	35937	SRR10677090	PRJNA595151	ILLUMINA	DCM	12909308250	62	male	Caucasian	978556444	4,52729853068022e-39	13,0229970507821	3,14848868464613e-38	12,8740987993507	0,00175582154828603	2	0,00175582154828603	2	0	0
NC_001405.1	Human adenovirus C	35937	SRR10677158	PRJNA595151	ILLUMINA	healthy	18848563500	40	male	Caucasian	978478412	4,52729853068022e-39	13,0229970507821	3,14848868464613e-38	12,8740987993507	0	0	0,000518435118491424	1	0	0
NC_001405.1	Human adenovirus C	35937	SRR10676965	PRJNA595151	ILLUMINA	DCM	20561482500	59	male	African American	1043834362	7,96292253671513e-30	11,2829797727921	1,63964508325568e-29	11,2192801010201	0,000952738886148063	2	0,000952738886148063	2	0	0
NC_001405.1	Human adenovirus C	35937	SRR1175539	PRJNA239241	ABI_SOLID	DCM	270554900	NA	NA	NA	63622400	1,56008567615917e-30	11,4254549821729	3,81064652715593e-30	11,3476153602422	0	0	3,64262636583637	113	0	0
NC_001405.1	Human adenovirus C	35937	SRR1175573	PRJNA239241	ABI_SOLID	DCM	217206550	NA	NA	NA	64582882	1,14512519884485e-30	11,4522859289909	2,82519039183589e-30	11,3737543326255	0	0	10,4753514820691	319	0	0
NC_001405.1	Human adenovirus C	35937	SRR1175548	PRJNA239241	ABI_SOLID	DCM	342450680	NA	NA	NA	148724382	7,89530581765322e-30	11,2837297483861	1,63964508325568e-29	11,2192801010201	0	0	7,56835694695649	408	0	0
NC_001405.1	Human adenovirus C	35937	SRR1175566	PRJNA239241	ABI_SOLID	healthy	244791140	NA	NA	NA	72696552	4,52729853068022e-39	13,0229970507821	3,14848868464613e-38	12,8740987993507	0	0	2,08135906445782	61	0	0
NC_001405.1	Human adenovirus C	35937	SRR1175541	PRJNA239241	ABI_SOLID	healthy	273104700	NA	NA	NA	72566062	2,85474921929959e-27	10,7534349292902	4,73677418155215e-27	10,7066425421599	0	0	5,63186209584661	253	0	0
NC_001405.1	Human adenovirus C	35937	SRR1175571	PRJNA239241	ABI_SOLID	DCM	376619320	NA	NA	NA	117822918	1,23799589103185e-38	12,9459751309866	7,04161404576144e-38	12,8117983851031	0	0	2,89824286118395	150	0	0
NC_001405.1	Human adenovirus C	35937	SRR1175554	PRJNA239241	ABI_SOLID	healthy	278687970	NA	NA	NA	61045490	5,59883896168977e-38	12,8295749671627	2,67150156290073e-37	12,7079301046332	0	0	1,31579465549132	54	0	0
NC_001405.1	Human adenovirus C	35937	SRR1175563	PRJNA239241	ABI_SOLID	healthy	347468550	NA	NA	NA	115072850	7,48643949753079e-39	12,9845432213353	4,77173708604212e-38	12,8419541114636	0	0	2,75524973221887	105	0	0
NC_001405.1	Human adenovirus C	35937	SRR1175568	PRJNA239241	ABI_SOLID	DCM	351619840	NA	NA	NA	104378558	1,14571447641115e-36	12,5935462087748	4,28069829658566e-36	12,4891025038236	0	0	6,65635235031165	319	0	0
NC_001405.1	Human adenovirus C	35937	SRR1175565	PRJNA239241	ABI_SOLID	DCM	294164200	NA	NA	NA	76457258	7,64127580176119e-30	11,2866054553355	1,63964508325568e-29	11,2192801010201	0	0	5,41557997195432	261	0	0
NC_001405.1	Human adenovirus C	35937	SRR9331231	PRJNA549848	ILLUMINA	DCM	2056603570	NA	male	NA	42902284	0,0101955897354466	2,31907113694878	0,0109101225778312	2,29348244059243	0,00117981737299036	1	0,00117981737299036	1	0	0
NC_001405.1	Human adenovirus C	35937	SRR10677113	PRJNA595151	ILLUMINA	healthy	10647948500	60	male	Caucasian	396523840	4,52729853068022e-39	13,0229970507821	3,14848868464613e-38	12,8740987993507	0,00165948691725445	2	0,00165948691725445	2	0	0
NC_001405.1	Human adenovirus C	35937	SRR1175569	PRJNA239241	ABI_SOLID	DCM	353022450	NA	NA	NA	102108402	1,53128979717589e-37	12,7513843442555	6,64235618459313e-37	12,6364937276061	0	0	4,5416920516383	192	0	0
NC_001405.1	Human adenovirus C	35937	SRR9331235	PRJNA549848	ILLUMINA	healthy	1465645230	NA	male	NA	39817568	3,09415054115095e-36	12,5149035366876	1,10666152497572e-35	12,413302185621	0,00175356068069625	1	0,0035071213613925	2	0,00175356068069625	1
NC_001405.1	Human adenovirus C	35937	SRR10677169	PRJNA595151	ILLUMINA	DCM	12765883000	64	male	African American	1228075166	4,52729853068022e-39	13,0229970507821	3,14848868464613e-38	12,8740987993507	0,00299668471770311	4	0,00299668471770311	4	0	0
NC_001405.1	Human adenovirus C	35937	SRR1175546	PRJNA239241	ABI_SOLID	healthy	244658150	NA	NA	NA	68689812	7,48643949753079e-39	12,9845432213353	4,77173708604212e-38	12,8419541114636	0	0	3,69292579606245	146	0	0
NC_001405.1	Human adenovirus C	35937	SRR1175549	PRJNA239241	ABI_SOLID	healthy	257750680	NA	NA	NA	58929830	1,53128979717589e-37	12,7513843442555	6,64235618459313e-37	12,6364937276061	0	0	3,4951384973769	123	0	0
NC_001405.1	Human adenovirus C	35937	SRR1175570	PRJNA239241	ABI_SOLID	DCM	455376130	NA	NA	NA	139424354	1,75024793239554e-24	10,1446447813615	2,65063996991178e-24	10,1040389195915	0	0	5,35778287968682	278	0	0
NC_001405.1	Human adenovirus C	35937	SRR10677064	PRJNA595151	ILLUMINA	healthy	14830792750	56	female	African American	778825846	4,52729853068022e-39	13,0229970507821	3,14848868464613e-38	12,8740987993507	0,00263805702224038	4	0,00263805702224038	4	0	0
NC_001405.1	Human adenovirus C	35937	SRR9331229	PRJNA549848	ILLUMINA	DCM	1053014620	NA	male	NA	25786734	7,4282931692328e-07	4,81315514381083	8,54222633737214e-07	4,78516781581997	0,00264163031622754	1	0,00264163031622754	1	0	0
NC_001405.1	Human adenovirus C	35937	SRR10676852	PRJNA595151	ILLUMINA	DCM	15048025800	41	female	Caucasian	671048148	8,07878730291312e-30	11,2817092230987	1,63964508325568e-29	11,2192801010201	0,00137188468247363	2	0,00137188468247363	2	0	0
NC_001405.1	Human adenovirus C	35937	SRR10677154	PRJNA595151	ILLUMINA	DCM	13357918000	59	female	African American	694553968	8,11735342184663e-30	11,2812903228565	1,63964508325568e-29	11,2192801010201	0,00140017043725124	2	0,00140017043725124	2	0	0
NC_001405.1	Human adenovirus C	35937	SRR9331221	PRJNA549848	ILLUMINA	HCM	1994802180	NA	male	NA	66345726	3,93285723446387e-08	5,37018217082811	4,61767977751218e-08	5,3411602002178	0	0	0,00129333423691354	1	0	0
NC_001405.1	Human adenovirus C	35937	SRR10676827	PRJNA595151	ILLUMINA	healthy	8583631250	15	male	African American	984384486	4,52729853068022e-39	13,0229970507821	3,14848868464613e-38	12,8740987993507	0,00216358277071233	2	0,00216358277071233	2	0	0
NC_001405.1	Human adenovirus C	35937	SRR915770	PRJNA209081	ILLUMINA	healthy	1271732832	NA	NA	NA	12480688	5,23942562051753e-05	3,87922797539304	5,84606908713478e-05	3,85249287113787	0,00505256888847663	3	0,00673675851796884	4	0	0
NC_001405.1	Human adenovirus C	35937	SRR1175557	PRJNA239241	ABI_SOLID	DCM	498555970	NA	NA	NA	142169416	9,3981698850115e-06	4,27872917299359	1,06313508857284e-05	4,25120122820977	0	0	2,6201754762383	112	0	0
NC_001405.1	Human adenovirus C	35937	SRR1175559	PRJNA239241	ABI_SOLID	DCM	345663340	NA	NA	NA	82327844	1,53128979717589e-37	12,7513843442555	6,64235618459313e-37	12,6364937276061	0	0	3,54634294028708	207	0	0
NC_001405.1	Human adenovirus C	35937	SRR1175544	PRJNA239241	ABI_SOLID	healthy	232737230	NA	NA	NA	79201724	1,23799589103185e-38	12,9459751309866	7,04161404576144e-38	12,8117983851031	0	0	10,0476244644501	262	0	0
NC_001405.1	Human adenovirus C	35937	SRR10676864	PRJNA595151	ILLUMINA	DCM	12517714000	57	female	African American	820342948	2,54722320073692e-07	5,02272122502039	2,95093080631653e-07	4,99440113181529	0	0	0,000824926420386258	1	0	0
NC_001405.1	Human adenovirus C	35937	SRR9331227	PRJNA549848	ILLUMINA	HCM	1696014810	NA	male	NA	66308022	2,08796670999262e-30	11,4001095366519	5,05689787252707e-30	11,3228428849755	0,00300691046051334	2	0,00451036569077002	3	0,00150345523025667	1
NC_001405.1	Human adenovirus C	35937	SRR915771	PRJNA209081	ILLUMINA	healthy	1271209104	NA	NA	NA	10986072	1,08678973483043e-17	8,48411968632213	1,46188963743537e-17	8,44956989226607	0,00169981953286155	1	0,00169981953286155	1	0	0
NC_001405.1	Human adenovirus C	35937	SRR10676953	PRJNA595151	ILLUMINA	DCM	13251127000	54	male	African American	355887406	4,52729853068022e-39	13,0229970507821	3,14848868464613e-38	12,8740987993507	0,00137606867682544	2	0,00137606867682544	2	0	0
NC_001405.1	Human adenovirus C	35937	SRR9331237	PRJNA549848	ILLUMINA	healthy	1790404350	NA	male	NA	50990760	2,70239577818106e-17	8,3775345210982	3,61107767247804e-17	8,34333931496558	0	0	0,00144006828886958	1	0	0
NC_001405.1	Human adenovirus C	35937	SRR1175545	PRJNA239241	ABI_SOLID	healthy	155282380	NA	NA	NA	61813476	1,23799589103185e-38	12,9459751309866	7,04161404576144e-38	12,8117983851031	0	0	14,3270136203867	277	0,103444141663442	2
NC_001414.1	Bovine leukemia virus	8419	SRR9331221	PRJNA549848	ILLUMINA	HCM	1994802180	NA	male	NA	66345726	6,28866061945312e-30	11,3037211029933	1,45682357101357e-29	11,2297308541868	0	0	0,00552067377027697	1	0	0
NC_001414.1	Bovine leukemia virus	8419	SRR9331224	PRJNA549848	ILLUMINA	HCM	1816857490	NA	male	NA	79885332	2,99827510558124e-11	6,54382365606435	3,68469830986383e-11	6,51293997250024	0	0	0,0122661641023008	2	0	0
NC_001427.1	Chicken anemia virus	2319	SRR9331228	PRJNA549848	ILLUMINA	DCM	1725491880	NA	male	NA	39061348	1,65306743036065e-29	11,2185590408467	3,12985018297272e-29	11,1619587189346	0,023143420100104	1	0,023143420100104	1	0	0
NC_001427.1	Chicken anemia virus	2319	SRR9331222	PRJNA549848	ILLUMINA	HCM	1712941230	NA	male	NA	112692576	7,70559255048513e-30	11,2858684974251	1,63964508325568e-29	11,2192801010201	0,0230597750783773	1	0,0230597750783773	1	0	0
NC_001427.1	Chicken anemia virus	2319	SRR9331236	PRJNA549848	ILLUMINA	healthy	1297295230	NA	male	NA	35986452	7,86732506753819e-33	11,8762069658972	2,16485344569703e-32	11,7912683765521	0	0	0,0335444897880978	1	0	0
NC_001427.1	Chicken anemia virus	2319	SRR9331242	PRJNA549848	ILLUMINA	healthy	991818030	NA	male	NA	26072030	5,94486689016361e-23	9,79448877616093	8,7094201284252e-23	9,75581931409433	0	0	0,0418998217496149	1	0	0
NC_001427.1	Chicken anemia virus	2319	SRR1175568	PRJNA239241	ABI_SOLID	DCM	351619840	NA	NA	NA	104378558	2,14705569162178e-33	11,9843087803996	6,0510334934919e-33	11,8981356085435	0	0	0,323360293950546	1	0	0
NC_001427.1	Chicken anemia virus	2319	SRR9331233	PRJNA549848	ILLUMINA	DCM	1091411580	NA	male	NA	22865192	1,00860376394493e-34	12,2351544592904	3,11465908407442e-34	12,1432607096054	0	0	0,0369525455220839	1	0	0
NC_001434.1	Hepatitis E virus	7176	SRR9331227	PRJNA549848	ILLUMINA	HCM	1696014810	NA	male	NA	66308022	7,36219367103118e-27	10,6657264409958	1,2058553686211e-26	10,6197636089197	0	0	0,00752921831239326	1	0	0
NC_001436.1	Human T-lymphotropic virus 1	8507	SRR1175544	PRJNA239241	ABI_SOLID	healthy	232737230	NA	NA	NA	79201724	1,64206619234356e-27	10,8043109950198	2,74985055022974e-27	10,7568864666692	0	0	0,162004653724298	1	0	0
NC_001437.1	Japanese encephalitis virus	10976	SRR9331237	PRJNA549848	ILLUMINA	healthy	1790404350	NA	male	NA	50990760	0,00732418149175959	2,44095788388738	0,00785460449974717	2,41560229910326	0	0	0,00471499035141273	1	0	0
NC_001437.1	Japanese encephalitis virus	10976	SRR9331227	PRJNA549848	ILLUMINA	HCM	1696014810	NA	male	NA	66308022	1,54431404357545e-32	11,8196788962529	4,18084389023126e-32	11,7357148186788	0	0	0,0049225282989918	1	0	0
NC_001449.1	Venezuelan equine encephalitis virus	11444	SRR9331234	PRJNA549848	ILLUMINA	DCM	1680725690	NA	male	NA	43627018	1,079226626688e-29	11,2562091337662	2,104672459368e-29	11,1971768571621	0,00510918265936282	1	0,00510918265936282	1	0	0
NC_001451.1	Avian infectious bronchitis virus	27608	SRR9331236	PRJNA549848	ILLUMINA	healthy	1297295230	NA	male	NA	35986452	7,3764753232009e-28	10,8775153608049	1,25423810803547e-27	10,8290118596274	0	0	0,00563529932038531	2	0	0
NC_001451.1	Avian infectious bronchitis virus	27608	SRR1175570	PRJNA239241	ABI_SOLID	DCM	455376130	NA	NA	NA	139424354	1,81914485019703e-30	11,4121020922199	4,42141643640034e-30	11,334606811872	0	0	0,0250869109135431	1	0	0
NC_001451.1	Avian infectious bronchitis virus	27608	SRR1175565	PRJNA239241	ABI_SOLID	DCM	294164200	NA	NA	NA	76457258	7,42668569816648e-14	7,38846481738935	9,44483605379658e-14	7,35642798001702	0	0	0,0270091762857513	1	0	0
NC_001451.1	Avian infectious bronchitis virus	27608	SRR9331239	PRJNA549848	ILLUMINA	healthy	1049566140	NA	male	NA	27739260	1,98129933295421e-36	12,550249424805	7,14619827649782e-36	12,4482618017415	0	0	0,00315745382145538	1	0	0
NC_001451.1	Avian infectious bronchitis virus	27608	SRR1175573	PRJNA239241	ABI_SOLID	DCM	217206550	NA	NA	NA	64582882	2,61056753307479e-30	11,3806463059651	6,2673688049465e-30	11,3040188372726	0	0	0,0854898962117917	2	0	0
NC_001451.1	Avian infectious bronchitis virus	27608	SRR9331228	PRJNA549848	ILLUMINA	DCM	1725491880	NA	male	NA	39061348	4,50186696927048e-11	6,48279744910244	5,51083697592329e-11	6,45222916676748	0	0	0,00194398693176402	1	0	0
NC_001451.1	Avian infectious bronchitis virus	27608	SRR1175572	PRJNA239241	ABI_SOLID	DCM	332272160	NA	NA	NA	111143030	1,75691025427505e-34	12,1900091220667	5,29694179777266e-34	12,0997457017411	0	0	0,0314413012015	1	0	0
NC_001451.1	Avian infectious bronchitis virus	27608	SRR1175557	PRJNA239241	ABI_SOLID	DCM	498555970	NA	NA	NA	142169416	3,86018152814426e-19	8,86398574643704	5,29513022157701e-19	8,82869655641356	0	0	0,121808955594621	4	0	0
NC_001451.1	Avian infectious bronchitis virus	27608	SRR9331234	PRJNA549848	ILLUMINA	DCM	1680725690	NA	male	NA	43627018	6,84628096110786e-15	7,69919543074905	8,83727155434381e-15	7,66650561470691	0	0	0,00211784578215547	1	0	0
NC_001451.1	Avian infectious bronchitis virus	27608	SRR1175571	PRJNA239241	ABI_SOLID	DCM	376619320	NA	NA	NA	117822918	2,42946479815058e-26	10,5541742572548	3,8856733305616e-26	10,5099758252643	0	0	0,0251507180774577	1	0	0
NC_001451.1	Avian infectious bronchitis virus	27608	SRR1175568	PRJNA239241	ABI_SOLID	DCM	351619840	NA	NA	NA	104378558	9,25920274378861e-38	12,7905394274112	4,20767077067272e-37	12,6723514077949	0	0	0,0543228427753778	2	0	0
NC_001451.1	Avian infectious bronchitis virus	27608	SRR1175546	PRJNA239241	ABI_SOLID	healthy	244658150	NA	NA	NA	68689812	2,53250005195741e-37	12,7121086122302	1,05715722095987e-36	12,5998928868806	0	0	0,032924910174214	1	0	0
NC_001451.1	Avian infectious bronchitis virus	27608	SRR1175554	PRJNA239241	ABI_SOLID	healthy	278687970	NA	NA	NA	61045490	1,99090121380825e-06	4,61232996199266	2,27385010639569e-06	4,58463966568965	0	0	0,0317176667353475	1	0	0
NC_001451.1	Avian infectious bronchitis virus	27608	SRR1175562	PRJNA239241	ABI_SOLID	healthy	251601350	NA	NA	NA	57085734	1,06334145908743e-29	11,2575162541804	2,07917449214278e-29	11,1982568939849	0	0	0,0305364713141532	1	0	0
NC_001451.1	Avian infectious bronchitis virus	27608	SRR9331229	PRJNA549848	ILLUMINA	DCM	1053014620	NA	male	NA	25786734	6,76820638198703e-28	10,8853590552942	1,153095612463e-27	10,8367087419629	0,00343857826261478	1	0,00343857826261478	1	0	0
NC_001451.1	Avian infectious bronchitis virus	27608	SRR1175563	PRJNA239241	ABI_SOLID	healthy	347468550	NA	NA	NA	115072850	3,32864272447387e-30	11,3594362374034	7,92759242976082e-30	11,2833708473571	0	0	0,0683138149237278	2	0	0
NC_001451.1	Avian infectious bronchitis virus	27608	SRR1175559	PRJNA239241	ABI_SOLID	DCM	345663340	NA	NA	NA	82327844	6,84019675492957e-37	12,6341851815007	2,67699188414742e-36	12,5263975896834	0	0	0,0223006364893703	1	0	0
NC_001454.1	Human adenovirus F	34214	SRR9331232	PRJNA549848	ILLUMINA	DCM	1713795090	NA	male	NA	42712616	1,14571447641115e-36	12,5935462087748	4,28069829658566e-36	12,4891025038236	0,00143972934622467	1	0,00287945869244933	2	0,00143972934622467	1
NC_001454.1	Human adenovirus F	34214	SRR9331220	PRJNA549848	ILLUMINA	HCM	1753885840	NA	male	NA	54089412	7,72323781375149e-29	11,0813848233259	1,38373838378844e-28	11,0290582844083	0,00152377812188287	1	0,00304755624376573	2	0	0
NC_001454.1	Human adenovirus F	34214	SRR9331233	PRJNA549848	ILLUMINA	DCM	1091411580	NA	male	NA	22865192	3,88105013915192e-35	12,312459638182	1,23001363035576e-34	12,2190298887613	0	0	0,00500923324169711	2	0	0
NC_001454.1	Human adenovirus F	34214	SRR1175563	PRJNA239241	ABI_SOLID	healthy	347468550	NA	NA	NA	115072850	1,53128979717589e-37	12,7513843442555	6,64235618459313e-37	12,6364937276061	0	0	0,0275619308238481	1	0	0
NC_001454.1	Human adenovirus F	34214	SRR9331237	PRJNA549848	ILLUMINA	healthy	1790404350	NA	male	NA	50990760	1,54572379211649e-06	4,66464867070168	1,76834301958581e-06	4,6369028099266	0	0	0,00302517882136588	2	0	0
NC_001454.1	Human adenovirus F	34214	SRR9331238	PRJNA549848	ILLUMINA	healthy	1499866550	NA	male	NA	38941384	7,57323510181859e-30	11,2873918139253	1,63964508325568e-29	11,2192801010201	0	0	0,00367663222386906	2	0,00183831611193453	1
NC_001454.1	Human adenovirus F	34214	SRR9331227	PRJNA549848	ILLUMINA	HCM	1696014810	NA	male	NA	66308022	3,02303366990848e-38	12,8772381113473	1,5956464421386e-37	12,7481748894341	0	0	0,00631667394747577	4	0,00157916848686894	1
NC_001454.1	Human adenovirus F	34214	SRR9331224	PRJNA549848	ILLUMINA	HCM	1816857490	NA	male	NA	79885332	5,4441004913312e-14	7,4296541267558	6,93996557995115e-14	7,39747408406417	0	0	0,00452748153872408	3	0,00301832102581605	2
NC_001454.1	Human adenovirus F	34214	SRR1175572	PRJNA239241	ABI_SOLID	DCM	332272160	NA	NA	NA	111143030	2,34621807291386e-35	12,3530066268295	7,60776988154371e-35	12,258029251485	0	0	0,0761119521457016	3	0	0
NC_001454.1	Human adenovirus F	34214	SRR915771	PRJNA209081	ILLUMINA	healthy	1271209104	NA	NA	NA	10986072	1,48676706151369e-24	10,1605633147119	2,25509414562043e-24	10,1198690081105	0,00178542159795538	1	0,00178542159795538	1	0	0
NC_001454.1	Human adenovirus F	34214	SRR1175568	PRJNA239241	ABI_SOLID	DCM	351619840	NA	NA	NA	104378558	1,54444578329548e-17	8,44315345720275	2,07101619379845e-17	8,40880665647932	0	0	0,0219171252022948	1	0	0
NC_001454.1	Human adenovirus F	34214	SRR9331222	PRJNA549848	ILLUMINA	HCM	1712941230	NA	male	NA	112692576	8,1590857220107e-30	11,2808392509664	1,63964508325568e-29	11,2192801010201	0,00312594951813626	2	0,00781487379534066	5	0,00312594951813626	2
NC_001454.1	Human adenovirus F	34214	SRR9331223	PRJNA549848	ILLUMINA	HCM	1610975870	NA	male	NA	49022854	1,14571447641115e-36	12,5935462087748	4,28069829658566e-36	12,4891025038236	0	0	0,0063650138511034	4	0,0031825069255517	2
NC_001454.1	Human adenovirus F	34214	SRR9331234	PRJNA549848	ILLUMINA	DCM	1680725690	NA	male	NA	43627018	0,0189313291122183	2,07633846400067	0,0201513806862978	2,05063237212092	0,00170893454006395	1	0,00512680362019186	3	0	0
NC_001457.1	Human papillomavirus type 4	7353	SRR9331239	PRJNA549848	ILLUMINA	healthy	1049566140	NA	male	NA	27739260	0,00712203515376672	2,45104864209029	0,00764020351936473	2,42566407083542	0,0118551591326996	1	0,0118551591326996	1	0	0
NC_001457.1	Human papillomavirus type 4	7353	SRR9331220	PRJNA549848	ILLUMINA	HCM	1753885840	NA	male	NA	54089412	3,17433097770369e-17	8,35856335423658	4,23264664230585e-17	8,32454546855776	0	0	0,00709024135211484	1	0	0
NC_001457.1	Human papillomavirus type 4	7353	SRR1175569	PRJNA239241	ABI_SOLID	DCM	353022450	NA	NA	NA	102108402	1,64778573856032e-07	5,10570863677931	1,9163736983155e-07	5,07708237171066	0	0	0,115609549432577	1	0	0
NC_001457.1	Human papillomavirus type 4	7353	SRR9331221	PRJNA549848	ILLUMINA	HCM	1994802180	NA	male	NA	66345726	1,41839405720397e-35	12,3934209031643	4,67648059839178e-35	12,2974061366745	0,00632103256792626	1	0,0126420651358525	2	0,00632103256792626	1
NC_001458.1	Human papillomavirus type 63	7348	SRR9331228	PRJNA549848	ILLUMINA	DCM	1725491880	NA	male	NA	39061348	6,48560042572225e-30	11,3010136740481	1,49539654064037e-29	11,2274215265031	0	0	0,00730397267448845	1	0	0
NC_001458.1	Human papillomavirus type 63	7348	SRR9331236	PRJNA549848	ILLUMINA	healthy	1297295230	NA	male	NA	35986452	5,11531892270058e-07	4,88714955586159	5,89918702884789e-07	4,85899394652197	0	0	0,0105865095017146	1	0	0
NC_001460.1	Human adenovirus A	34125	SRR9331241	PRJNA549848	ILLUMINA	healthy	1031972410	NA	male	NA	27978302	7,87704460490568e-30	11,2839333871211	1,63964508325568e-29	11,2192801010201	0,00272610811560842	1	0,00272610811560842	1	0	0
NC_001460.1	Human adenovirus A	34125	SRR9331223	PRJNA549848	ILLUMINA	HCM	1610975870	NA	male	NA	49022854	6,67032103061019e-24	10,0131711173986	9,98078741318001e-24	9,97323656546415	0,00478621063520114	3	0,00478621063520114	3	0,00319080709013409	2
NC_001460.1	Human adenovirus A	34125	SRR9331222	PRJNA549848	ILLUMINA	HCM	1712941230	NA	male	NA	112692576	2,14705569162178e-33	11,9843087803996	6,0510334934919e-33	11,8981356085435	0	0	0,00783525544421349	5	0,00470115326652809	3
NC_001460.1	Human adenovirus A	34125	SRR9331221	PRJNA549848	ILLUMINA	HCM	1994802180	NA	male	NA	66345726	2,60631432300769e-29	11,1782177590751	4,85969761557282e-29	11,1227812832345	0,00272401772729447	2	0,0040860265909417	3	0,00272401772729447	2
NC_001460.1	Human adenovirus A	34125	SRR9331236	PRJNA549848	ILLUMINA	healthy	1297295230	NA	male	NA	35986452	4,52729853068022e-39	13,0229970507821	3,14848868464613e-38	12,8740987993507	0,00227955082252304	1	0,00455910164504609	2	0,00227955082252304	1
NC_001460.1	Human adenovirus A	34125	SRR915767	PRJNA209081	ILLUMINA	healthy	851810976	NA	NA	NA	10442322	4,80838438652958e-34	12,1076871504235	1,41189782563439e-33	12,0189966057382	0,00278110619698337	1	0,00278110619698337	1	0	0
NC_001460.1	Human adenovirus A	34125	SRR9331227	PRJNA549848	ILLUMINA	HCM	1696014810	NA	male	NA	66308022	3,64475385680567e-28	10,9416083975006	6,28907678305167e-28	10,8920465016495	0,00791643525417348	5	0,00949972230500818	6	0,00474986115250409	3
NC_001460.1	Human adenovirus A	34125	SRR9331237	PRJNA549848	ILLUMINA	healthy	1790404350	NA	male	NA	50990760	5,5181239010836e-16	8,01474864724084	7,23017340281186e-16	7,98146766037578	0,00303306866503186	2	0,00303306866503186	2	0,00151653433251593	1
NC_001461.1	Bovine viral diarrhea virus 1	12573	SRR10676962	PRJNA595151	ILLUMINA	healthy	12812951750	65	female	Caucasian	368780210	4,52729853068022e-39	13,0229970507821	3,14848868464613e-38	12,8740987993507	0	0	0,00200324982545201	1	0	0
NC_001461.1	Bovine viral diarrhea virus 1	12573	SRR10677064	PRJNA595151	ILLUMINA	healthy	14830792750	56	female	African American	778825846	4,52729853068022e-39	13,0229970507821	3,14848868464613e-38	12,8740987993507	0	0	0,00188506830526232	1	0	0
NC_001461.1	Bovine viral diarrhea virus 1	12573	SRR10677037	PRJNA595151	ILLUMINA	DCM	9803504500	52	male	African American	222450346	4,52729853068022e-39	13,0229970507821	3,14848868464613e-38	12,8740987993507	0	0	0,00271374313120091	1	0	0
NC_001461.1	Bovine viral diarrhea virus 1	12573	SRR10676900	PRJNA595151	ILLUMINA	DCM	8977941500	66	male	Caucasian	271186306	4,52729853068022e-39	13,0229970507821	3,14848868464613e-38	12,8740987993507	0	0	0,0030100510725711	1	0	0
NC_001461.1	Bovine viral diarrhea virus 1	12573	SRR10677044	PRJNA595151	ILLUMINA	healthy	14021057500	67	female	Caucasian	412069256	4,52729853068022e-39	13,0229970507821	3,14848868464613e-38	12,8740987993507	0	0	0,00181895768224865	1	0	0
NC_001461.1	Bovine viral diarrhea virus 1	12573	SRR10676898	PRJNA595151	ILLUMINA	DCM	33097243250	57	female	Caucasian	1316137732	4,52729853068022e-39	13,0229970507821	3,14848868464613e-38	12,8740987993507	0	0	0,000782627382167971	1	0	0
NC_001461.1	Bovine viral diarrhea virus 1	12573	SRR9331240	PRJNA549848	ILLUMINA	healthy	1672467650	NA	male	NA	53819838	7,23623364162419e-28	10,8792653269201	1,23161162624721e-27	10,8306788565858	0	0	0,00432855820491621	1	0	0
NC_001461.1	Bovine viral diarrhea virus 1	12573	SRR10676876	PRJNA595151	ILLUMINA	DCM	10371032250	49	male	Caucasian	741483390	4,52729853068022e-39	13,0229970507821	3,14848868464613e-38	12,8740987993507	0,00511001955758501	2	0,00511001955758501	2	0	0
NC_001461.1	Bovine viral diarrhea virus 1	12573	SRR10677101	PRJNA595151	ILLUMINA	healthy	9140229500	83	female	Caucasian	163566784	4,52729853068022e-39	13,0229970507821	3,14848868464613e-38	12,8740987993507	0	0	0,00282941350911569	1	0	0
NC_001461.1	Bovine viral diarrhea virus 1	12573	SRR10677166	PRJNA595151	ILLUMINA	DCM	13197389000	59	male	African American	365839824	4,52729853068022e-39	13,0229970507821	3,14848868464613e-38	12,8740987993507	0,00457534647701045	2	0,00457534647701045	2	0	0
NC_001461.1	Bovine viral diarrhea virus 1	12573	SRR10676914	PRJNA595151	ILLUMINA	HCM	16172455000	53	female	Caucasian	649054716	4,52729853068022e-39	13,0229970507821	3,14848868464613e-38	12,8740987993507	0,00364097288797942	2	0,00364097288797942	2	0	0
NC_001461.1	Bovine viral diarrhea virus 1	12573	SRR10677008	PRJNA595151	ILLUMINA	healthy	26970196250	42	male	Caucasian	742359352	8,57501152187842e-36	12,4337037623781	2,89101590612496e-35	12,3362009684354	0	0	0,000948053054230094	1	0	0
NC_001461.1	Bovine viral diarrhea virus 1	12573	SRR10676945	PRJNA595151	ILLUMINA	DCM	22856522300	53	female	Caucasian	610664942	4,52729853068022e-39	13,0229970507821	3,14848868464613e-38	12,8740987993507	0,00284664100428242	2	0,00284664100428242	2	0	0
NC_001461.1	Bovine viral diarrhea virus 1	12573	SRR10677092	PRJNA595151	ILLUMINA	healthy	12273205000	57	female	African American	264583458	4,52729853068022e-39	13,0229970507821	3,14848868464613e-38	12,8740987993507	0,00405561423631398	2	0,00405561423631398	2	0	0
NC_001472.1	Human enterovirus B	7389	SRR1175557	PRJNA239241	ABI_SOLID	DCM	498555970	NA	NA	NA	142169416	4,75233222412503e-14	7,44760951385601	6,06599938918132e-14	7,41533256441002	0	0	0,113780675533099	1	0	0
NC_001474.2	Dengue virus 2	10723	SRR1175571	PRJNA239241	ABI_SOLID	DCM	376619320	NA	NA	NA	117822918	1,35748335897293e-23	9,94265360504653	2,02107652426934e-23	9,90293970590145	0	0	0,0647543620891962	1	0	0
NC_001474.2	Dengue virus 2	10723	SRR9331227	PRJNA549848	ILLUMINA	HCM	1696014810	NA	male	NA	66308022	8,11557139168893e-29	11,0769479612277	1,45100419027569e-28	11,0247881964796	0	0	0,0050386711377165	1	0	0
NC_001475.2	Dengue virus 3	10707	SRR9331232	PRJNA549848	ILLUMINA	DCM	1713795090	NA	male	NA	42712616	4,74553986261192e-18	8,57995435321609	6,41988666981818e-18	8,54512454169356	0,00460062574500147	1	0,00460062574500147	1	0	0
NC_001477.1	Dengue virus 1	10735	SRR1175548	PRJNA239241	ABI_SOLID	DCM	342450680	NA	NA	NA	148724382	4,18841705303169e-37	12,6727111087201	1,67609863549101e-36	12,5634886038213	0	0	0,0620985149371159	1	0	0
NC_001477.1	Dengue virus 1	10735	SRR1175566	PRJNA239241	ABI_SOLID	healthy	244791140	NA	NA	NA	72696552	3,41439764369517e-10	6,17000472318954	4,12452992437227e-10	6,140059458483	0	0	0,114223889528539	1	0	0
NC_001477.1	Dengue virus 1	10735	SRR1175557	PRJNA239241	ABI_SOLID	DCM	498555970	NA	NA	NA	142169416	1,89497132313171e-36	12,5537764779315	6,83841804686869e-36	12,4517754821798	0	0	0,0783162935737374	1	0	0
NC_001479.1	Encephalomyocarditis virus	7835	SRR9331240	PRJNA549848	ILLUMINA	healthy	1672467650	NA	male	NA	53819838	7,96432947433579e-30	11,2829642348474	1,63964508325568e-29	11,2192801010201	0	0	0,00694613430892297	1	0	0
NC_001479.1	Encephalomyocarditis virus	7835	SRR1175548	PRJNA239241	ABI_SOLID	DCM	342450680	NA	NA	NA	148724382	4,80838438652958e-34	12,1076871504235	1,41189782563439e-33	12,0189966057382	0	0	0,0850832875366866	1	0	0
NC_001479.1	Encephalomyocarditis virus	7835	SRR1175562	PRJNA239241	ABI_SOLID	healthy	251601350	NA	NA	NA	57085734	5,18419923244383e-36	12,4738564787231	1,78014157551832e-35	12,3751950549985	0	0	0,107600625404102	1	0	0
NC_001479.1	Encephalomyocarditis virus	7835	SRR9331236	PRJNA549848	ILLUMINA	healthy	1297295230	NA	male	NA	35986452	6,92721811965379e-37	12,6331906935851	2,67699188414742e-36	12,5263975896834	0,158855743343661	16	0,178712711261618	18	0	0
NC_001479.1	Encephalomyocarditis virus	7835	SRR915773	PRJNA209081	ILLUMINA	healthy	1183101624	NA	NA	NA	7686952	2,8505534457511e-36	12,5214130143334	1,02599018992959e-35	12,4193593660607	0	0	0,00827326167464115	1	0	0
NC_001479.1	Encephalomyocarditis virus	7835	SRR1175557	PRJNA239241	ABI_SOLID	DCM	498555970	NA	NA	NA	142169416	5,64500578273388e-33	11,9039315334358	1,56209563967638e-32	11,8187170545602	0	0	0,107303817678886	1	0	0
NC_001488.1	Human T-lymphotropic virus 2	8952	SRR1175541	PRJNA239241	ABI_SOLID	healthy	273104700	NA	NA	NA	72566062	4,53268784014953e-06	4,4383437519869	5,14778481812685e-06	4,41087088787344	0,178724146822968	2	0,178724146822968	2	0	0
NC_001490.1	Human rhinovirus 14	7212	SRR9331238	PRJNA549848	ILLUMINA	healthy	1499866550	NA	male	NA	38941384	5,81717160812511e-30	11,3105608647479	1,3535315313047e-29	11,2362270659853	0	0	0,00872104096696174	1	0	0
NC_001490.1	Human rhinovirus 14	7212	SRR9331233	PRJNA549848	ILLUMINA	DCM	1091411580	NA	male	NA	22865192	4,79392787499569e-09	5,73786311424598	5,69978861898172e-09	5,70847073664542	0	0	0,01188199571072	1	0	0
NC_001498.1	Measles virus	15894	SRR9331224	PRJNA549848	ILLUMINA	HCM	1816857490	NA	male	NA	79885332	4,20938527364282e-30	11,3389087214013	9,92883151912111e-30	11,2635577239107	0	0	0,0032486735742189	1	0	0
NC_001498.1	Measles virus	15894	SRR9331226	PRJNA549848	ILLUMINA	HCM	1240784160	NA	male	NA	47610108	2,94928851826559e-30	11,3700026909302	7,05590578307899e-30	11,2936105718626	0,00450321904504939	1	0,00450321904504939	1	0	0
NC_001498.1	Measles virus	15894	SRR9331240	PRJNA549848	ILLUMINA	healthy	1672467650	NA	male	NA	53819838	8,08702684695129e-30	11,281619559784	1,63964508325568e-29	11,2192801010201	0	0	0,00342411993899657	1	0	0
NC_001498.1	Measles virus	15894	SRR9331225	PRJNA549848	ILLUMINA	HCM	1259394360	NA	male	NA	37112868	1,21023091078137e-20	9,24194957193196	1,70120633960286e-20	9,20545041111828	0	0	0,00480795476677732	1	0	0
NC_001501.1	Moloney murine leukemia virus	8332	SRR10676968	PRJNA595151	ILLUMINA	healthy	11144779000	61	male	Caucasian	345646030	4,52729853068022e-39	13,0229970507821	3,14848868464613e-38	12,8740987993507	0,00710122901556424	2	0,00710122901556424	2	0	0
NC_001501.1	Moloney murine leukemia virus	8332	SRR10676945	PRJNA595151	ILLUMINA	DCM	22856522300	53	female	Caucasian	610664942	4,52729853068022e-39	13,0229970507821	3,14848868464613e-38	12,8740987993507	0,0128867561258435	6	0,0128867561258435	6	0	0
NC_001501.1	Moloney murine leukemia virus	8332	SRR10676830	PRJNA595151	ILLUMINA	healthy	17805263400	16	female	Caucasian	3247580948	4,18841705303169e-37	12,6727111087201	1,67609863549101e-36	12,5634886038213	0,0155221160785085	6	0,0155221160785085	6	0	0
NC_001501.1	Moloney murine leukemia virus	8332	SRR10676930	PRJNA595151	ILLUMINA	DCM	9258056750	61	female	Caucasian	204849120	4,52729853068022e-39	13,0229970507821	3,14848868464613e-38	12,8740987993507	0	0	0,00405049535445366	1	0	0
NC_001501.1	Moloney murine leukemia virus	8332	SRR10677153	PRJNA595151	ILLUMINA	healthy	11026609250	69	male	Caucasian	433532420	4,52729853068022e-39	13,0229970507821	3,14848868464613e-38	12,8740987993507	0,0070096692594784	2	0,0070096692594784	2	0	0
NC_001501.1	Moloney murine leukemia virus	8332	SRR10676979	PRJNA595151	ILLUMINA	healthy	11828694500	55	female	Caucasian	344934906	4,52729853068022e-39	13,0229970507821	3,14848868464613e-38	12,8740987993507	0	0	0,00349311169843051	1	0	0
NC_001501.1	Moloney murine leukemia virus	8332	SRR10677011	PRJNA595151	ILLUMINA	healthy	10862495000	67	female	Caucasian	238833370	4,52729853068022e-39	13,0229970507821	3,14848868464613e-38	12,8740987993507	0,00691281945276921	2	0,00691281945276921	2	0	0
NC_001501.1	Moloney murine leukemia virus	8332	SRR1175565	PRJNA239241	ABI_SOLID	DCM	294164200	NA	NA	NA	76457258	5,16206120257442e-29	11,1173961639182	9,41059233825653e-29	11,063680799701	0	0	0,0894946398100121	1	0	0
NC_001501.1	Moloney murine leukemia virus	8332	SRR10677159	PRJNA595151	ILLUMINA	DCM	7628097750	67	male	Caucasian	462227674	4,52729853068022e-39	13,0229970507821	3,14848868464613e-38	12,8740987993507	0	0	0,00514551119859188	1	0	0
NC_001501.1	Moloney murine leukemia virus	8332	SRR10676933	PRJNA595151	ILLUMINA	DCM	9037931250	63	female	Caucasian	858582422	4,52729853068022e-39	13,0229970507821	3,14848868464613e-38	12,8740987993507	0,00906379779972934	2	0,00906379779972934	2	0	0
NC_001501.1	Moloney murine leukemia virus	8332	SRR10677052	PRJNA595151	ILLUMINA	healthy	12039055000	57	female	Caucasian	545368108	4,52729853068022e-39	13,0229970507821	3,14848868464613e-38	12,8740987993507	0,0132087365193385	4	0,0132087365193385	4	0	0
NC_001501.1	Moloney murine leukemia virus	8332	SRR10677093	PRJNA595151	ILLUMINA	DCM	11317456250	63	female	Caucasian	183790806	4,52729853068022e-39	13,0229970507821	3,14848868464613e-38	12,8740987993507	0,00713722109734769	2	0,00713722109734769	2	0	0
NC_001501.1	Moloney murine leukemia virus	8332	SRR10676965	PRJNA595151	ILLUMINA	DCM	20561482500	59	male	African American	1043834362	4,52729853068022e-39	13,0229970507821	3,14848868464613e-38	12,8740987993507	0,0205464338403162	10	0,0205464338403162	10	0	0
NC_001501.1	Moloney murine leukemia virus	8332	SRR10676939	PRJNA595151	ILLUMINA	HCM	11327093250	53	male	Caucasian	596927296	4,52729853068022e-39	13,0229970507821	3,14848868464613e-38	12,8740987993507	0,00691773187913357	2	0,0103765978187004	3	0	0
NC_001501.1	Moloney murine leukemia virus	8332	SRR10676976	PRJNA595151	ILLUMINA	DCM	11367355750	26	male	African American	295566418	4,52729853068022e-39	13,0229970507821	3,14848868464613e-38	12,8740987993507	0,00647202783198012	2	0,00647202783198012	2	0	0
NC_001501.1	Moloney murine leukemia virus	8332	SRR10677111	PRJNA595151	ILLUMINA	healthy	14764890950	81	male	Caucasian	482302678	4,52729853068022e-39	13,0229970507821	3,14848868464613e-38	12,8740987993507	0,0430856713809521	14	0,0430856713809521	14	0	0
NC_001501.1	Moloney murine leukemia virus	8332	SRR10677176	PRJNA595151	ILLUMINA	healthy	9407161500	62	male	Caucasian	259920182	4,52729853068022e-39	13,0229970507821	3,14848868464613e-38	12,8740987993507	0,00832697079293114	2	0,00832697079293114	2	0	0
NC_001501.1	Moloney murine leukemia virus	8332	SRR10677169	PRJNA595151	ILLUMINA	DCM	12765883000	64	male	African American	1228075166	3,9192340213728e-25	10,2897437690727	6,02574557190703e-25	10,2482424451379	0,00646254552929049	2	0,00646254552929049	2	0	0
NC_001501.1	Moloney murine leukemia virus	8332	SRR10677109	PRJNA595151	ILLUMINA	healthy	11254748000	76	female	African American	506616344	4,52729853068022e-39	13,0229970507821	3,14848868464613e-38	12,8740987993507	0,00710386608800877	2	0,00710386608800877	2	0	0
NC_001501.1	Moloney murine leukemia virus	8332	SRR10677181	PRJNA595151	ILLUMINA	HCM	12561661000	49	male	Caucasian	2562022388	4,52729853068022e-39	13,0229970507821	3,14848868464613e-38	12,8740987993507	0,117056185456082	32	0,117056185456082	32	0	0
NC_001501.1	Moloney murine leukemia virus	8332	SRR10676948	PRJNA595151	ILLUMINA	HCM	9356417500	46	female	African American	425551330	1,0815537033544e-20	9,25396755167458	1,5228187491287e-20	9,21733923584516	0,00898869729136305	2	0,00898869729136305	2	0	0
NC_001501.1	Moloney murine leukemia virus	8332	SRR10676898	PRJNA595151	ILLUMINA	DCM	33097243250	57	female	Caucasian	1316137732	4,52729853068022e-39	13,0229970507821	3,14848868464613e-38	12,8740987993507	0,00944788677484196	8	0,00944788677484196	8	0	0
NC_001501.1	Moloney murine leukemia virus	8332	SRR10677087	PRJNA595151	ILLUMINA	healthy	9571185500	58	female	African American	199528746	4,52729853068022e-39	13,0229970507821	3,14848868464613e-38	12,8740987993507	0,016194647280344	4	0,016194647280344	4	0	0
NC_001501.1	Moloney murine leukemia virus	8332	SRR10676917	PRJNA595151	ILLUMINA	HCM	14575275000	54	male	Caucasian	430052212	4,52729853068022e-39	13,0229970507821	3,14848868464613e-38	12,8740987993507	0	0	0,00277447662145775	1	0	0
NC_001501.1	Moloney murine leukemia virus	8332	SRR10676944	PRJNA595151	ILLUMINA	DCM	12410975500	58	male	Caucasian	746147922	4,52729853068022e-39	13,0229970507821	3,14848868464613e-38	12,8740987993507	0,0131927108823815	4	0,0164908886029769	5	0	0
NC_001501.1	Moloney murine leukemia virus	8332	SRR8586429	PRJNA522931	ILLUMINA	healthy	16671285600	30	male	NA	657404254	4,52729853068022e-39	13,0229970507821	3,14848868464613e-38	12,8740987993507	0,327832103808574	131	0,332837174095728	133	0	0
NC_001501.1	Moloney murine leukemia virus	8332	SRR10677105	PRJNA595151	ILLUMINA	healthy	12635330500	55	female	Caucasian	281694576	6,38752744729736e-28	10,8906320565158	1,08931995756714e-27	10,841914253133	0	0	0,00315437219658938	1	0	0
NC_001501.1	Moloney murine leukemia virus	8332	SRR10676967	PRJNA595151	ILLUMINA	healthy	8841799000	69	female	Caucasian	731002526	8,44732527156963e-31	11,478624671636	2,1075371075147e-30	11,3992973138706	0	0	0,00461882503009132	1	0	0
NC_001501.1	Moloney murine leukemia virus	8332	SRR10676876	PRJNA595151	ILLUMINA	DCM	10371032250	49	male	Caucasian	741483390	4,52729853068022e-39	13,0229970507821	3,14848868464613e-38	12,8740987993507	0	0	0,00385551343600074	1	0	0
NC_001501.1	Moloney murine leukemia virus	8332	SRR10677024	PRJNA595151	ILLUMINA	healthy	8002817750	56	female	Caucasian	149542748	4,52729853068022e-39	13,0229970507821	3,14848868464613e-38	12,8740987993507	0,0185411919866499	4	0,0185411919866499	4	0	0
NC_001501.1	Moloney murine leukemia virus	8332	SRR10677151	PRJNA595151	ILLUMINA	healthy	11075473250	22	male	Caucasian	225825192	4,52729853068022e-39	13,0229970507821	3,14848868464613e-38	12,8740987993507	0,00705794887201835	2	0,00705794887201835	2	0	0
NC_001501.1	Moloney murine leukemia virus	8332	SRR10677064	PRJNA595151	ILLUMINA	healthy	14830792750	56	female	African American	778825846	2,81384489356688e-36	12,5224416259831	1,01383997187719e-35	12,4203124652306	0	0	0,00284457078757358	1	0	0
NC_001501.1	Moloney murine leukemia virus	8332	SRR10676867	PRJNA595151	ILLUMINA	DCM	12165048000	56	female	Caucasian	598914868	2,61925516056987e-26	10,5471073198675	4,18046508903034e-26	10,5030771604431	0,00692806817470379	2	0,00692806817470379	2	0	0
NC_001501.1	Moloney murine leukemia virus	8332	SRR10676914	PRJNA595151	ILLUMINA	HCM	16172455000	53	female	Caucasian	649054716	4,52729853068022e-39	13,0229970507821	3,14848868464613e-38	12,8740987993507	0,00549423333180091	2	0,00549423333180091	2	0	0
NC_001501.1	Moloney murine leukemia virus	8332	SRR10677168	PRJNA595151	ILLUMINA	healthy	9960415750	63	female	Caucasian	233382428	4,52729853068022e-39	13,0229970507821	3,14848868464613e-38	12,8740987993507	0,00850722742198369	2	0,00850722742198369	2	0	0
NC_001501.1	Moloney murine leukemia virus	8332	SRR10676911	PRJNA595151	ILLUMINA	DCM	9346972250	21	female	African American	221218216	4,52729853068022e-39	13,0229970507821	3,14848868464613e-38	12,8740987993507	0	0	0,00407214935259933	1	0	0
NC_001501.1	Moloney murine leukemia virus	8332	SRR10676982	PRJNA595151	ILLUMINA	DCM	18759163500	58	male	Caucasian	566288916	4,52729853068022e-39	13,0229970507821	3,14848868464613e-38	12,8740987993507	0,0140150614924335	6	0,0140150614924335	6	0	0
NC_001501.1	Moloney murine leukemia virus	8332	SRR10677182	PRJNA595151	ILLUMINA	HCM	12006828000	46	male	Caucasian	884466636	4,52729853068022e-39	13,0229970507821	3,14848868464613e-38	12,8740987993507	0,00691075281425559	2	0,0103661292213834	3	0	0
NC_001501.1	Moloney murine leukemia virus	8332	SRR10676971	PRJNA595151	ILLUMINA	healthy	9612030500	33	male	Caucasian	265076188	4,52729853068022e-39	13,0229970507821	3,14848868464613e-38	12,8740987993507	0,00784619134063494	2	0,00784619134063494	2	0	0
NC_001501.1	Moloney murine leukemia virus	8332	SRR10677051	PRJNA595151	ILLUMINA	HCM	9351930500	67	male	Caucasian	209037110	4,52729853068022e-39	13,0229970507821	3,14848868464613e-38	12,8740987993507	0,00788173814511049	2	0,00788173814511049	2	0	0
NC_001501.1	Moloney murine leukemia virus	8332	SRR10677126	PRJNA595151	ILLUMINA	healthy	30018567500	65	male	Caucasian	1905851856	4,52729853068022e-39	13,0229970507821	3,14848868464613e-38	12,8740987993507	0,00281755678836658	2	0,00986144875928304	7	0	0
NC_001501.1	Moloney murine leukemia virus	8332	SRR10676931	PRJNA595151	ILLUMINA	DCM	10422252500	53	female	African American	1000795094	4,52729853068022e-39	13,0229970507821	3,14848868464613e-38	12,8740987993507	0,0160110142251764	4	0,0160110142251764	4	0	0
NC_001501.1	Moloney murine leukemia virus	8332	SRR10676929	PRJNA595151	ILLUMINA	DCM	11636008000	53	male	Caucasian	410630952	4,52729853068022e-39	13,0229970507821	3,14848868464613e-38	12,8740987993507	0,00664549012559221	2	0,00664549012559221	2	0	0
NC_001501.1	Moloney murine leukemia virus	8332	SRR10677078	PRJNA595151	ILLUMINA	healthy	11645357000	38	female	African American	436162704	4,52729853068022e-39	13,0229970507821	3,14848868464613e-38	12,8740987993507	0,0070430632348274	2	0,0070430632348274	2	0	0
NC_001501.1	Moloney murine leukemia virus	8332	SRR10677091	PRJNA595151	ILLUMINA	DCM	10409801000	62	female	Caucasian	258643298	4,52729853068022e-39	13,0229970507821	3,14848868464613e-38	12,8740987993507	0	0	0,00385702357255731	1	0	0
NC_001501.1	Moloney murine leukemia virus	8332	SRR10676942	PRJNA595151	ILLUMINA	DCM	28191042100	54	male	Caucasian	1068456720	4,52729853068022e-39	13,0229970507821	3,14848868464613e-38	12,8740987993507	0,0136729505597563	8	0,0136729505597563	8	0	0
NC_001501.1	Moloney murine leukemia virus	8332	SRR10677100	PRJNA595151	ILLUMINA	HCM	10974091750	51	male	Caucasian	238988050	4,52729853068022e-39	13,0229970507821	3,14848868464613e-38	12,8740987993507	0,00739418963114144	2	0,00739418963114144	2	0	0
NC_001501.1	Moloney murine leukemia virus	8332	SRR10676934	PRJNA595151	ILLUMINA	DCM	10248973500	46	male	African American	598002312	4,52729853068022e-39	13,0229970507821	3,14848868464613e-38	12,8740987993507	0,0078857129782793	2	0,0078857129782793	2	0	0
NC_001501.1	Moloney murine leukemia virus	8332	SRR10677068	PRJNA595151	ILLUMINA	healthy	19756259950	41	male	African American	953424982	2,56753749840006e-08	5,4465687870825	3,0239201493841e-08	5,41738091889808	0,0042547460150218	2	0,0042547460150218	2	0	0
NC_001501.1	Moloney murine leukemia virus	8332	SRR10676959	PRJNA595151	ILLUMINA	DCM	18974868600	39	female	African American	538909684	4,52729853068022e-39	13,0229970507821	3,14848868464613e-38	12,8740987993507	0,00929311576229339	4	0,0139396736434401	6	0	0
NC_001501.1	Moloney murine leukemia virus	8332	SRR10676951	PRJNA595151	ILLUMINA	DCM	7996398750	44	male	African American	367218962	4,52729853068022e-39	13,0229970507821	3,14848868464613e-38	12,8740987993507	0,00982434492213112	2	0,00982434492213112	2	0	0
NC_001501.1	Moloney murine leukemia virus	8332	SRR10677025	PRJNA595151	ILLUMINA	DCM	9969980500	62	male	African American	238120140	4,52729853068022e-39	13,0229970507821	3,14848868464613e-38	12,8740987993507	0,00762136603209101	2	0,0114320490481365	3	0	0
NC_001501.1	Moloney murine leukemia virus	8332	SRR10677065	PRJNA595151	ILLUMINA	healthy	11174579250	75	female	Caucasian	308277346	4,52729853068022e-39	13,0229970507821	3,14848868464613e-38	12,8740987993507	0,00675029789768003	2	0,00675029789768003	2	0	0
NC_001501.1	Moloney murine leukemia virus	8332	SRR10676953	PRJNA595151	ILLUMINA	DCM	13251127000	54	male	African American	355887406	1,23799589103185e-38	12,9459751309866	7,04161404576144e-38	12,8117983851031	0	0	0,00296758161540301	1	0	0
NC_001501.1	Moloney murine leukemia virus	8332	SRR10677154	PRJNA595151	ILLUMINA	DCM	13357918000	59	female	African American	694553968	4,52729853068022e-39	13,0229970507821	3,14848868464613e-38	12,8740987993507	0,0120782345183624	4	0,0120782345183624	4	0	0
NC_001501.1	Moloney murine leukemia virus	8332	SRR10676981	PRJNA595151	ILLUMINA	healthy	9714993250	20	female	African American	222637314	4,52729853068022e-39	13,0229970507821	3,14848868464613e-38	12,8740987993507	0,022759361748663	6	0,022759361748663	6	0	0
NC_001501.1	Moloney murine leukemia virus	8332	SRR10676943	PRJNA595151	ILLUMINA	DCM	11950963250	58	female	Caucasian	568017952	4,52729853068022e-39	13,0229970507821	3,14848868464613e-38	12,8740987993507	0,0199993711880375	6	0,0199993711880375	6	0	0
NC_001501.1	Moloney murine leukemia virus	8332	SRR10677174	PRJNA595151	ILLUMINA	healthy	20989956200	54	female	Caucasian	1013707052	4,52729853068022e-39	13,0229970507821	3,14848868464613e-38	12,8740987993507	0,012165255076998	6	0,012165255076998	6	0	0
NC_001501.1	Moloney murine leukemia virus	8332	SRR10677019	PRJNA595151	ILLUMINA	healthy	10803111250	58	male	Caucasian	243206176	4,52729853068022e-39	13,0229970507821	3,14848868464613e-38	12,8740987993507	0,00771016889971983	2	0,00771016889971983	2	0	0
NC_001501.1	Moloney murine leukemia virus	8332	SRR10677029	PRJNA595151	ILLUMINA	DCM	8784464250	65	male	Caucasian	218409982	4,52729853068022e-39	13,0229970507821	3,14848868464613e-38	12,8740987993507	0,00860445231189673	2	0,00860445231189673	2	0	0
NC_001501.1	Moloney murine leukemia virus	8332	SRR10677054	PRJNA595151	ILLUMINA	DCM	9847360250	56	male	African American	189945294	4,52729853068022e-39	13,0229970507821	3,14848868464613e-38	12,8740987993507	0	0	0,00390196614209089	1	0	0
NC_001501.1	Moloney murine leukemia virus	8332	SRR10677030	PRJNA595151	ILLUMINA	DCM	11391195250	26	male	African American	846710168	4,52729853068022e-39	13,0229970507821	3,14848868464613e-38	12,8740987993507	0,00707761051114649	2	0,00707761051114649	2	0	0
NC_001501.1	Moloney murine leukemia virus	8332	SRR10677067	PRJNA595151	ILLUMINA	healthy	20127156200	60	female	Caucasian	1366738372	6,06408030573685e-10	6,07854016462404	7,30218993703433e-10	6,04867293752432	0,00917638497021653	4	0,00917638497021653	4	0	0
NC_001501.1	Moloney murine leukemia virus	8332	SRR10677165	PRJNA595151	ILLUMINA	DCM	47329585500	56	female	Caucasian	2517214966	4,52729853068022e-39	13,0229970507821	3,14848868464613e-38	12,8740987993507	0,0049772768952539	6	0,0049772768952539	6	0	0
NC_001501.1	Moloney murine leukemia virus	8332	SRR10676964	PRJNA595151	ILLUMINA	healthy	14572117000	65	female	African American	518352664	4,52729853068022e-39	13,0229970507821	3,14848868464613e-38	12,8740987993507	0,00545251225636498	2	0,00545251225636498	2	0	0
NC_001501.1	Moloney murine leukemia virus	8332	SRR10676972	PRJNA595151	ILLUMINA	healthy	20227877150	51	female	Caucasian	802520746	5,44838618458966e-27	10,693673448038	8,94952461733577e-27	10,647562489103	0,00421481375602175	2	0,00421481375602175	2	0	0
NC_001501.1	Moloney murine leukemia virus	8332	SRR10677103	PRJNA595151	ILLUMINA	DCM	11547299750	64	male	African American	462499174	4,52729853068022e-39	13,0229970507821	3,14848868464613e-38	12,8740987993507	0,00663183574557185	2	0,00663183574557185	2	0	0
NC_001501.1	Moloney murine leukemia virus	8332	SRR10677178	PRJNA595151	ILLUMINA	DCM	11251241750	61	male	Caucasian	237080242	4,52729853068022e-39	13,0229970507821	3,14848868464613e-38	12,8740987993507	0,00762806298427616	2	0,00762806298427616	2	0	0
NC_001501.1	Moloney murine leukemia virus	8332	SRR10677110	PRJNA595151	ILLUMINA	healthy	18706301100	78	male	Caucasian	1240743248	4,52729853068022e-39	13,0229970507821	3,14848868464613e-38	12,8740987993507	68,664451701816	30292	70,527721849013	31114	0	0
NC_001501.1	Moloney murine leukemia virus	8332	SRR10676891	PRJNA595151	ILLUMINA	DCM	17244791500	65	male	Caucasian	684991804	4,52729853068022e-39	13,0229970507821	3,14848868464613e-38	12,8740987993507	0,00460953103384846	2	0,00460953103384846	2	0	0
NC_001501.1	Moloney murine leukemia virus	8332	SRR10676873	PRJNA595151	ILLUMINA	DCM	9749764750	63	male	African American	411987086	4,52729853068022e-39	13,0229970507821	3,14848868464613e-38	12,8740987993507	0	0	0,00399065707467837	1	0	0
NC_001501.1	Moloney murine leukemia virus	8332	SRR10676932	PRJNA595151	ILLUMINA	DCM	18082215350	62	female	African American	648950770	4,52729853068022e-39	13,0229970507821	3,14848868464613e-38	12,8740987993507	0,00533648754088364	2	0,00800473131132546	3	0	0
NC_001501.1	Moloney murine leukemia virus	8332	SRR10676950	PRJNA595151	ILLUMINA	DCM	11201166250	20	female	African American	344009838	4,52729853068022e-39	13,0229970507821	3,14848868464613e-38	12,8740987993507	0,00677051079829414	2	0,00677051079829414	2	0	0
NC_001501.1	Moloney murine leukemia virus	8332	SRR10676852	PRJNA595151	ILLUMINA	DCM	15048025800	41	female	Caucasian	671048148	4,52729853068022e-39	13,0229970507821	3,14848868464613e-38	12,8740987993507	0,0118342342376512	4	0,0118342342376512	4	0	0
NC_001501.1	Moloney murine leukemia virus	8332	SRR10676866	PRJNA595151	ILLUMINA	DCM	6907546750	59	male	Caucasian	213679034	4,52729853068022e-39	13,0229970507821	3,14848868464613e-38	12,8740987993507	0	0	0,00538306382653034	1	0	0
NC_001503.1	Mouse mammary tumor virus	8805	SRR9331241	PRJNA549848	ILLUMINA	healthy	1031972410	NA	male	NA	27978302	9,09093343753669e-30	11,2713222690231	1,79339085987122e-29	11,2113505736388	0	0	0,0105654104991638	1	0	0
NC_001503.1	Mouse mammary tumor virus	8805	SRR9331227	PRJNA549848	ILLUMINA	HCM	1696014810	NA	male	NA	66308022	5,35613273444408e-30	11,3178032330019	1,25134267318481e-29	11,2431572228528	0	0	0,00613624879156548	1	0	0
NC_001503.1	Mouse mammary tumor virus	8805	SRR9331221	PRJNA549848	ILLUMINA	HCM	1994802180	NA	male	NA	66345726	5,18419923244383e-36	12,4738564787231	1,78014157551832e-35	12,3751950549985	0	0	0,00527865445451014	1	0	0
NC_001512.1	O'nyong-nyong virus	11835	SRR9331225	PRJNA549848	ILLUMINA	HCM	1259394360	NA	male	NA	37112868	6,10125526998776e-05	3,84202157827804	6,80105855939096e-05	3,81529348798064	0	0	0,00645691872101046	1	0	0
NC_001512.1	O'nyong-nyong virus	11835	SRR9331237	PRJNA549848	ILLUMINA	healthy	1790404350	NA	male	NA	50990760	7,05191431519242e-25	10,2330286109156	1,07794667985956e-24	10,1918644267244	0,00437277009692489	1	0,00437277009692489	1	0	0
NC_001512.1	O'nyong-nyong virus	11835	SRR9331235	PRJNA549848	ILLUMINA	healthy	1465645230	NA	male	NA	39817568	1,29785164037329e-33	12,0259546942505	3,7249534757748e-33	11,9385630894922	0	0	0,0106493806813994	2	0	0
NC_001512.1	O'nyong-nyong virus	11835	SRR1175569	PRJNA239241	ABI_SOLID	DCM	353022450	NA	NA	NA	102108402	5,18419923244383e-36	12,4738564787231	1,78014157551832e-35	12,3751950549985	0	0	0,0718273778603919	1	0	0
NC_001512.1	O'nyong-nyong virus	11835	SRR1175545	PRJNA239241	ABI_SOLID	healthy	155282380	NA	NA	NA	61813476	1,06765371292078e-29	11,2571595116734	2,08641884569929e-29	11,1979487087102	0	0	0,157054166411454	1	0	0
NC_001512.1	O'nyong-nyong virus	11835	SRR9331224	PRJNA549848	ILLUMINA	HCM	1816857490	NA	male	NA	79885332	9,09093343753669e-30	11,2713222690231	1,79339085987122e-29	11,2113505736388	0	0	0,00872571487767389	2	0	0
NC_001512.1	O'nyong-nyong virus	11835	SRR9331221	PRJNA549848	ILLUMINA	HCM	1994802180	NA	male	NA	66345726	5,04144332127402e-30	11,3231111427622	1,17942652572264e-29	11,2483797612296	0,00785442373839659	2	0,00785442373839659	2	0	0
NC_001526.4	Human papillomavirus type 16	7906	SRR9331233	PRJNA549848	ILLUMINA	DCM	1091411580	NA	male	NA	22865192	7,73376518307484e-30	11,2855476086268	1,63964508325568e-29	11,2192801010201	0,0433559084572287	4	0,260135450743372	24	0,0867118169144574	8
NC_001526.4	Human papillomavirus type 16	7906	SRR1175557	PRJNA239241	ABI_SOLID	DCM	498555970	NA	NA	NA	142169416	2,44922466122313e-21	9,4113414084985	3,48563020862968e-21	9,37418445905276	0	0	0,106340173477621	1	0	0
NC_001526.4	Human papillomavirus type 16	7906	SRR915765	PRJNA209081	ILLUMINA	healthy	806684040	NA	NA	NA	9394860	1,12428007258498e-08	5,59170082838205	1,33073701614667e-08	5,56236205008166	0,0121808545596495	1	0,0609042727982476	5	0	0
NC_001526.4	Human papillomavirus type 16	7906	SRR915766	PRJNA209081	ILLUMINA	healthy	795284064	NA	NA	NA	8810402	2,31548162497686e-09	5,85991780732917	2,76834422224047e-09	5,83018221341892	0,0127107923277116	1	0,0508431693108463	4	0,0127107923277116	1
NC_001526.4	Human papillomavirus type 16	7906	SRR915773	PRJNA209081	ILLUMINA	healthy	1183101624	NA	NA	NA	7686952	7,68989092002622e-23	9,76844271869535	1,12395746674112e-22	9,72991011956838	0	0	0,0245968904202429	3	0,00819896347341429	1
NC_001526.4	Human papillomavirus type 16	7906	SRR9331224	PRJNA549848	ILLUMINA	HCM	1816857490	NA	male	NA	79885332	2,4197421329743e-30	11,3872638657208	5,82348448184462e-30	11,3104657021164	0,22858646883408	35	1,03843567270339	159	0,143682923267136	22
NC_001526.4	Human papillomavirus type 16	7906	SRR915769	PRJNA209081	ILLUMINA	healthy	1322012016	NA	NA	NA	12285848	1,19582378077169e-38	12,948636332705	7,04161404576144e-38	12,8117983851031	0,00736431119666058	1	0,0883717343599269	12	0,0368215559833029	5
NC_001526.4	Human papillomavirus type 16	7906	SRR9331225	PRJNA549848	ILLUMINA	HCM	1259394360	NA	male	NA	37112868	7,95939021848439e-30	11,283018795035	1,63964508325568e-29	11,2192801010201	0,251310202332675	26	0,753930606998025	78	0,135320878179133	14
NC_001526.4	Human papillomavirus type 16	7906	SRR1175545	PRJNA239241	ABI_SOLID	healthy	155282380	NA	NA	NA	61813476	2,53250005195741e-37	12,7121086122302	1,05715722095987e-36	12,5998928868806	0	0	0,235104485135284	1	0	0
NC_001526.4	Human papillomavirus type 16	7906	SRR9331234	PRJNA549848	ILLUMINA	DCM	1680725690	NA	male	NA	43627018	7,74732755904425e-30	11,2853935453424	1,63964508325568e-29	11,2192801010201	0,0813514229561383	11	0,266241020583725	36	0,0813514229561383	11
NC_001526.4	Human papillomavirus type 16	7906	SRR9331221	PRJNA549848	ILLUMINA	HCM	1994802180	NA	male	NA	66345726	2,53706346116767e-19	8,91063463860378	3,48713003434349e-19	8,87530408330639	0,164609090464828	28	0,746619803179756	127	0,117577921760591	20
NC_001526.4	Human papillomavirus type 16	7906	SRR915776	PRJNA209081	ILLUMINA	healthy	1295737632	NA	NA	NA	15658304	8,87553436421495e-21	9,27506505302211	1,25223401676634e-20	9,23829900736569	0,00760316122825794	1	0,0608252898260635	8	0,00760316122825794	1
NC_001526.4	Human papillomavirus type 16	7906	SRR9331226	PRJNA549848	ILLUMINA	HCM	1240784160	NA	male	NA	47610108	7,3002319620735e-14	7,39074842185014	9,28886922433463e-14	7,35865146330982	0,172009752914025	19	0,860048764570127	95	0,108637738682542	12
NC_001526.4	Human papillomavirus type 16	7906	SRR9331231	PRJNA549848	ILLUMINA	DCM	2056603570	NA	male	NA	42902284	1,60479396030759e-10	6,28830117281537	1,94677600658076e-10	6,25823644597073	0,107258024116252	20	0,273507961496444	51	0,0536290120581262	10
NC_001526.4	Human papillomavirus type 16	7906	SRR1175563	PRJNA239241	ABI_SOLID	healthy	347468550	NA	NA	NA	115072850	3,34326606087428e-08	5,39939683542427	3,93079758799917e-08	5,37027663582184	0	0	0,119276992310541	1	0	0
NC_001526.4	Human papillomavirus type 16	7906	SRR9331230	PRJNA549848	ILLUMINA	DCM	1838016740	NA	male	NA	37939262	5,63837487229318e-27	10,6904950083088	9,2505429196577e-27	10,6444817754149	0,0509588203833257	8	0,363081595231196	57	0,101917640766651	16
NC_001526.4	Human papillomavirus type 16	7906	SRR9331240	PRJNA549848	ILLUMINA	healthy	1672467650	NA	male	NA	53819838	1,39855505753574e-20	9,2264648915804	1,96432375313329e-20	9,18999359582907	0,240931404106299	35	0,853585545976603	124	0,055070035224297	8
NC_001526.4	Human papillomavirus type 16	7906	SRR915774	PRJNA209081	ILLUMINA	healthy	1374351192	NA	NA	NA	11885824	4,42977251242056e-07	4,91541308431675	5,11373772393174e-07	4,88721044443987	0,00714791241834429	1	0,0428874745100658	6	0	0
NC_001526.4	Human papillomavirus type 16	7906	SRR915778	PRJNA209081	ILLUMINA	healthy	1187396784	NA	NA	NA	16877160	2,84179846254037e-20	9,15018530790972	3,9678921430837e-20	9,11405664555813	0,0256535811035168	3	0,102614324414067	12	0	0
NC_001526.4	Human papillomavirus type 16	7906	SRR915767	PRJNA209081	ILLUMINA	healthy	851810976	NA	NA	NA	10442322	5,68750695759607e-15	7,72285770344376	7,3497950546629e-15	7,69012103496351	0,0360126166096854	3	0,060021027682809	5	0,0120042055365618	1
NC_001526.4	Human papillomavirus type 16	7906	SRR9331220	PRJNA549848	ILLUMINA	HCM	1753885840	NA	male	NA	54089412	0,0173797767137313	2,11114845786099	0,0185170485036514	2,08538798030201	0,11210311905587	17	0,619864305367751	94	0,0659430112093352	10
NC_001526.4	Human papillomavirus type 16	7906	SRR9331236	PRJNA549848	ILLUMINA	healthy	1297295230	NA	male	NA	35986452	3,55198885222869e-33	11,9425176823484	9,92102252181435e-33	11,8567973155381	0,177107777983149	18	0,659234506937278	67	0,12791117298783	13
NC_001526.4	Human papillomavirus type 16	7906	SRR9331242	PRJNA549848	ILLUMINA	healthy	991818030	NA	male	NA	26072030	1,3358852779274e-29	11,2373858801048	2,56905640369495e-29	11,1794956944417	0,098320957892595	8	0,417864071043529	34	0,0614505986828719	5
NC_001526.4	Human papillomavirus type 16	7906	SRR9331239	PRJNA549848	ILLUMINA	healthy	1049566140	NA	male	NA	27739260	8,26158069895215e-30	11,2797410578855	1,64109051698468e-29	11,2192021702127	0,132311133472411	12	0,705659378519526	64	0,0661555667362055	6
NC_001526.4	Human papillomavirus type 16	7906	SRR915770	PRJNA209081	ILLUMINA	healthy	1271732832	NA	NA	NA	12480688	1,19582378077169e-38	12,948636332705	7,04161404576144e-38	12,8117983851031	0,00765554296927164	1	0,0612443437541731	8	0,00765554296927164	1
NC_001526.4	Human papillomavirus type 16	7906	SRR9331223	PRJNA549848	ILLUMINA	HCM	1610975870	NA	male	NA	49022854	3,5033542213926e-23	9,84779084794423	5,16778592855057e-23	9,80863641670823	0,261679679618732	38	0,936537800740723	136	0,061976766225489	9
NC_001526.4	Human papillomavirus type 16	7906	SRR9331228	PRJNA549848	ILLUMINA	DCM	1725491880	NA	male	NA	39061348	0,0332310227867796	1,83529463500651	0,0352144289895069	1,80914256378221	0,0543077067666493	8	0,203653900374935	30	0,0475192434208181	7
NC_001526.4	Human papillomavirus type 16	7906	SRR915777	PRJNA209081	ILLUMINA	healthy	1329990192	NA	NA	NA	13692888	3,2559803757474e-25	10,3075812321888	5,0149834480521e-25	10,2659777940342	0,00755396375510442	1	0,0377698187755221	5	0,0151079275102088	2
NC_001526.4	Human papillomavirus type 16	7906	SRR1175546	PRJNA239241	ABI_SOLID	healthy	244658150	NA	NA	NA	68689812	4,52729853068022e-39	13,0229970507821	3,14848868464613e-38	12,8740987993507	0	0	0,229949638272122	2	0	0
NC_001526.4	Human papillomavirus type 16	7906	SRR9331237	PRJNA549848	ILLUMINA	healthy	1790404350	NA	male	NA	50990760	5,49456853319837e-21	9,32604873807523	7,78416090548577e-21	9,28904200401714	0,157101140694479	24	0,634950443640184	97	0,0589129277604294	9
NC_001526.4	Human papillomavirus type 16	7906	SRR1175548	PRJNA239241	ABI_SOLID	DCM	342450680	NA	NA	NA	148724382	4,88553571241563e-30	11,3258639417147	1,14490163301527e-29	11,2510002959064	0	0	0,0843191952757323	1	0	0
NC_001526.4	Human papillomavirus type 16	7906	SRR9331235	PRJNA549848	ILLUMINA	healthy	1465645230	NA	male	NA	39817568	5,24722213316453e-30	11,3196043803307	1,22673233334377e-29	11,2449101166752	0,119563072695765	15	0,502164905322212	63	0,0717378436174588	9
NC_001526.4	Human papillomavirus type 16	7906	SRR1175570	PRJNA239241	ABI_SOLID	DCM	455376130	NA	NA	NA	139424354	4,8398427736285e-11	6,47187083069578	5,92139595755011e-11	6,44133401450303	0	0	0,17520855970177	2	0	0
NC_001526.4	Human papillomavirus type 16	7906	SRR1175564	PRJNA239241	ABI_SOLID	DCM	118817820	NA	NA	NA	29784496	2,04724999016508e-38	12,9072917547433	1,09213157472238e-37	12,777702696879	0	0	0,333418246958796	1	0	0
NC_001526.4	Human papillomavirus type 16	7906	SRR915764	PRJNA209081	ILLUMINA	healthy	747744552	NA	NA	NA	8493296	1,40588245262777e-14	7,60670297785968	1,80624875317976e-14	7,57423508185958	0	0	0,131745012806472	10	0,0131745012806472	1
NC_001526.4	Human papillomavirus type 16	7906	SRR1175544	PRJNA239241	ABI_SOLID	healthy	232737230	NA	NA	NA	79201724	6,7909725355254e-05	3,81565993363464	7,56865730601703e-05	3,78880585992931	0	0	0,174319958162485	1	0	0
NC_001526.4	Human papillomavirus type 16	7906	SRR830987	PRJNA198165	ILLUMINA	DCM	3568789550	NA	NA	NA	59749934	4,70634301398363e-20	9,09552930072435	6,54865995323643e-20	9,05956385192289	0,0163553272460035	2	0,0163553272460035	2	0	0
NC_001526.4	Human papillomavirus type 16	7906	SRR1175541	PRJNA239241	ABI_SOLID	healthy	273104700	NA	NA	NA	72566062	3,22128037667408e-19	8,88412536442198	4,42226123239312e-19	8,84882539165192	0	0	0,303555254684899	3	0	0
NC_001526.4	Human papillomavirus type 16	7906	SRR915771	PRJNA209081	ILLUMINA	healthy	1271209104	NA	NA	NA	10986072	1,63485530475632e-31	11,6197815916015	4,23091932164997e-31	11,5382612368924	0,0154531784853138	2	0,0927190709118829	12	0,0231797677279707	3
NC_001526.4	Human papillomavirus type 16	7906	SRR1175554	PRJNA239241	ABI_SOLID	healthy	278687970	NA	NA	NA	61045490	1,47608582727598e-10	6,30126970906869	1,79127264556927e-10	6,27120935518455	0	0	0,110759087178026	1	0	0
NC_001526.4	Human papillomavirus type 16	7906	SRR1175569	PRJNA239241	ABI_SOLID	DCM	353022450	NA	NA	NA	102108402	4,80838438652958e-34	12,1076871504235	1,41189782563439e-33	12,0189966057382	0	0	0,107523022638216	1	0	0
NC_001526.4	Human papillomavirus type 16	7906	SRR9331229	PRJNA549848	ILLUMINA	DCM	1053014620	NA	male	NA	25786734	1,22265784814821e-09	5,96506840996765	1,46765934217791e-09	5,93517520560626	0,0960609852509679	8	0,360228694691129	30	0,108068608407339	9
NC_001526.4	Human papillomavirus type 16	7906	SRR915768	PRJNA209081	ILLUMINA	healthy	1348754688	NA	NA	NA	15626194	8,15673607541204e-36	12,4376995921131	2,78276730755492e-35	12,3392741558471	0	0	0,0520350808752954	7	0,0148671659643701	2
NC_001526.4	Human papillomavirus type 16	7906	SRR915772	PRJNA209081	ILLUMINA	healthy	1325125584	NA	NA	NA	11687012	5,00906618587942e-25	10,2660917343986	7,67557844852308e-25	10,2248208285574	0,0147389981344434	2	0,0368474953361084	5	0,00736949906722168	1
NC_001526.4	Human papillomavirus type 16	7906	SRR9331222	PRJNA549848	ILLUMINA	HCM	1712941230	NA	male	NA	112692576	9,00696778757654e-32	11,6706041736125	2,36570625643878e-31	11,5881685443027	0,331432494552377	49	1,52864783201709	226	0,169098211506315	25
NC_001526.4	Human papillomavirus type 16	7906	SRR9331241	PRJNA549848	ILLUMINA	healthy	1031972410	NA	male	NA	27978302	0,000433006696107694	3,33078539458929	0,000476563993105232	3,30400892271754	0,0706008900418448	6	0,458905785271991	39	0,0470672600278965	4
NC_001526.4	Human papillomavirus type 16	7906	SRR9331238	PRJNA549848	ILLUMINA	healthy	1499866550	NA	male	NA	38941384	2,04724999016508e-38	12,9072917547433	1,09213157472238e-37	12,777702696879	0,182976396589394	23	0,668261622326481	84	0,0477329730233201	6
NC_001526.4	Human papillomavirus type 16	7906	SRR915775	PRJNA209081	ILLUMINA	healthy	1319775768	NA	NA	NA	13248222	3,38555939029672e-38	12,8684920521902	1,7016955794242e-37	12,7431569317883	0,0149992719523636	2	0,0899956317141816	12	0,0074996359761818	1
NC_001531.1	Human papillomoavirus type 5	7746	SRR9331221	PRJNA549848	ILLUMINA	HCM	1994802180	NA	male	NA	66345726	2,9508667017885e-09	5,81951866385292	3,52370613625109e-09	5,78979085159663	0	0	0,00600032952129639	1	0	0
NC_001531.1	Human papillomoavirus type 5	7746	SRR9331232	PRJNA549848	ILLUMINA	DCM	1713795090	NA	male	NA	42712616	3,78139670013464e-20	9,1192758875905	5,27231670588984e-20	9,08318174924946	0	0	0,00635926928114262	1	0	0
NC_001531.1	Human papillomoavirus type 5	7746	SRR915776	PRJNA209081	ILLUMINA	healthy	1295737632	NA	NA	NA	15658304	2,54841780323856e-10	6,2160937594831	3,08332078289349e-10	6,18611145489416	0	0	0,0155204215519254	2	0	0
NC_001531.1	Human papillomoavirus type 5	7746	SRR1175572	PRJNA239241	ABI_SOLID	DCM	332272160	NA	NA	NA	111143030	5,11739782627091e-36	12,4748895991859	1,78014157551832e-35	12,3751950549985	0	0	0,112061895632715	1	0	0
NC_001538.1	BK polyomavirus	5153	SRR915774	PRJNA209081	ILLUMINA	healthy	1374351192	NA	NA	NA	11885824	0,0103318094834428	2,31407480887344	0,0110507258656189	2,2886198124423	0	0	0,0109666981524219	1	0	0
NC_001538.1	BK polyomavirus	5153	SRR9331234	PRJNA549848	ILLUMINA	DCM	1680725690	NA	male	NA	43627018	5,18419923244383e-36	12,4738564787231	1,78014157551832e-35	12,3751950549985	0	0	0,0113466885996018	1	0	0
NC_001538.1	BK polyomavirus	5153	SRR9331224	PRJNA549848	ILLUMINA	HCM	1816857490	NA	male	NA	79885332	5,52056527332635e-16	8,01469427940862	7,23061456214742e-16	7,98146013059358	0	0	0,0100202634947866	1	0	0
NC_001538.1	BK polyomavirus	5153	SRR1175563	PRJNA239241	ABI_SOLID	healthy	347468550	NA	NA	NA	115072850	2,36945782559915e-30	11,3890939652219	5,708465890495e-30	11,3122158113041	0	0	0,183000951136646	1	0	0
NC_001542.1	Rabies virus	11932	SRR9331240	PRJNA549848	ILLUMINA	healthy	1672467650	NA	male	NA	53819838	4,87083287152509e-14	7,44435845602061	6,21379366139043e-14	7,41214169094949	0	0	0,00456109305316891	1	0	0
NC_001544.1	Ross River virus	11657	SRR9331228	PRJNA549848	ILLUMINA	DCM	1725491880	NA	male	NA	39061348	7,8454287342043e-34	12,0674569261518	2,27835760070658e-33	11,9793886486897	0	0	0,00460406547243211	1	0	0
NC_001544.1	Ross River virus	11657	SRR9331232	PRJNA549848	ILLUMINA	DCM	1713795090	NA	male	NA	42712616	2,79216714343727e-25	10,3223432795118	4,3044604986667e-25	10,2807120469612	0,00422569270410317	1	0,00422569270410317	1	0	0
NC_001544.1	Ross River virus	11657	SRR9331240	PRJNA549848	ILLUMINA	healthy	1672467650	NA	male	NA	53819838	2,80896117925151e-25	10,3217676275556	4,32937915267768e-25	10,2801557277371	0	0	0,00933738737418058	2	0	0
NC_001544.1	Ross River virus	11657	SRR9331226	PRJNA549848	ILLUMINA	HCM	1240784160	NA	male	NA	47610108	7,03178894464357e-30	11,2939114091325	1,5987896041908e-29	11,2215114956833	0	0	0,00614001574178734	1	0	0
NC_001544.1	Ross River virus	11657	SRR9331220	PRJNA549848	ILLUMINA	HCM	1753885840	NA	male	NA	54089412	4,08332358970097e-26	10,5052956764819	6,47956498495043e-26	10,4616411809221	0	0	0,0044723809438192	1	0	0
NC_001544.1	Ross River virus	11657	SRR9331230	PRJNA549848	ILLUMINA	DCM	1838016740	NA	male	NA	37939262	1,76758998292024e-21	9,44555730771478	2,52287303129309e-21	9,40822731196762	0	0	0,00432015563556847	1	0	0
NC_001545.2	Rubella virus	9762	SRR9331236	PRJNA549848	ILLUMINA	healthy	1297295230	NA	male	NA	35986452	2,07599862112394e-30	11,4006099751977	5,02968495265959e-30	11,3233157899809	0,00796862034609699	1	0,00796862034609699	1	0	0
NC_001545.2	Rubella virus	9762	SRR9331237	PRJNA549848	ILLUMINA	healthy	1790404350	NA	male	NA	50990760	1,53128979717589e-37	12,7513843442555	6,64235618459313e-37	12,6364937276061	0	0	0,00530134543096764	1	0	0
NC_001545.2	Rubella virus	9762	SRR915768	PRJNA209081	ILLUMINA	healthy	1348754688	NA	NA	NA	15626194	1,47836114218078e-25	10,3832071351904	2,3043710515382e-25	10,3407586907477	0	0	0,00602027320806752	1	0	0
NC_001549.1	Simian immunodeficiency virus	9623	SRR9331230	PRJNA549848	ILLUMINA	DCM	1838016740	NA	male	NA	37939262	4,84952840510585e-26	10,4890579565391	7,6688399704217e-26	10,4456649036454	0	0	0,00523330086707073	1	0	0
NC_001563.2	West Nile virus lineage 2	10962	SRR9331223	PRJNA549848	ILLUMINA	HCM	1610975870	NA	male	NA	49022854	5,8763822926203e-33	11,9005798714931	1,62220260074705e-32	11,8155443883412	0	0	0,00496653402439454	1	0	0
NC_001576.1	Human papillomavirus type 10 genomic DNA	7919	SRR1175570	PRJNA239241	ABI_SOLID	DCM	455376130	NA	NA	NA	139424354	3,13427932994141e-36	12,5138803059832	1,10666152497572e-35	12,413302185621	0	0	0,0874604667888747	1	0	0
NC_001576.1	Human papillomavirus type 10 genomic DNA	7919	SRR1175557	PRJNA239241	ABI_SOLID	DCM	498555970	NA	NA	NA	142169416	7,94987588060748e-30	11,2831239874172	1,63964508325568e-29	11,2192801010201	0	0	0,106165603171369	1	0	0
NC_001576.1	Human papillomavirus type 10 genomic DNA	7919	SRR9331226	PRJNA549848	ILLUMINA	HCM	1240784160	NA	male	NA	47610108	1,39987895946892e-35	12,3944742875593	4,65114522751981e-35	12,2978450110479	0	0	0,00903828305367029	1	0	0
NC_001576.1	Human papillomavirus type 10 genomic DNA	7919	SRR9331228	PRJNA549848	ILLUMINA	DCM	1725491880	NA	male	NA	39061348	8,11782293131053e-30	11,2812852352821	1,63964508325568e-29	11,2192801010201	0,00677731925901517	1	0,0135546385180303	2	0	0
NC_001576.1	Human papillomavirus type 10 genomic DNA	7919	SRR9331239	PRJNA549848	ILLUMINA	healthy	1049566140	NA	male	NA	27739260	6,42006848361177e-35	12,2717786206058	1,99965052361271e-34	12,1794581266053	0	0	0,011007827390168	1	0	0
NC_001576.1	Human papillomavirus type 10 genomic DNA	7919	SRR1175560	PRJNA239241	ABI_SOLID	DCM	290623850	NA	NA	NA	86484048	7,48643949753079e-39	12,9845432213353	4,77173708604212e-38	12,8419541114636	0	0	0,0936907669082525	1	0	0
NC_001576.1	Human papillomavirus type 10 genomic DNA	7919	SRR915773	PRJNA209081	ILLUMINA	healthy	1183101624	NA	NA	NA	7686952	0,000135676765204945	3,64121582883122	0,000150579075064315	3,61430175310908	0,0163710077587608	2	0,0163710077587608	2	0	0
NC_001576.1	Human papillomavirus type 10 genomic DNA	7919	SRR915778	PRJNA209081	ILLUMINA	healthy	1187396784	NA	NA	NA	16877160	4,17486387363729e-25	10,2836577970153	6,41590017350969e-25	10,2421755406908	0	0	0,0170743117569057	2	0	0
NC_001576.1	Human papillomavirus type 10 genomic DNA	7919	SRR9331229	PRJNA549848	ILLUMINA	DCM	1053014620	NA	male	NA	25786734	1,13123087622149e-36	12,5945501266093	4,28069829658566e-36	12,4891025038236	0	0	0,0119879111850321	1	0	0
NC_001583.1	Human papillomavirus type 26	7855	SRR915778	PRJNA209081	ILLUMINA	healthy	1187396784	NA	NA	NA	16877160	4,68385131110837e-14	7,44952480632737	5,97969943489885e-14	7,41723129780302	0	0	0,00860671386396792	1	0	0
NC_001583.1	Human papillomavirus type 26	7855	SRR9331228	PRJNA549848	ILLUMINA	DCM	1725491880	NA	male	NA	39061348	1,50700538710426e-18	8,71092649161384	2,05164137404267e-18	8,67589010286615	0	0	0,00683253866481746	1	0	0
NC_001583.1	Human papillomavirus type 26	7855	SRR9331235	PRJNA549848	ILLUMINA	healthy	1465645230	NA	male	NA	39817568	2,95691855226574e-31	11,5690433498648	7,55559218022235e-31	11,4882676333037	0	0	0,00802262382968568	1	0	0
NC_001586.1	Human papillomavirus type 32	7961	SRR9331228	PRJNA549848	ILLUMINA	DCM	1725491880	NA	male	NA	39061348	0,00155781422295406	2,95609328311991	0,00169712090152487	2,92957656604767	0	0	0,0067415640261451	1	0	0
NC_001586.1	Human papillomavirus type 32	7961	SRR9331221	PRJNA549848	ILLUMINA	HCM	1994802180	NA	male	NA	66345726	3,06142102881951e-28	10,9574072698424	5,3118747194492e-28	10,9074122511406	0,00583828067729705	1	0,00583828067729705	1	0	0
NC_001586.1	Human papillomavirus type 32	7961	SRR9331230	PRJNA549848	ILLUMINA	DCM	1838016740	NA	male	NA	37939262	1,31610202738707e-33	12,024801348497	3,76632112876991e-33	11,9376443156332	0	0	0,00632584527619917	1	0	0
NC_001587.1	Human papillomavirus type 34	7723	SRR1175544	PRJNA239241	ABI_SOLID	healthy	232737230	NA	NA	NA	79201724	1,92913835539075e-31	11,6056317372167	4,96818202394672e-31	11,5244334575887	0	0	0,178450548910087	1	0	0
NC_001587.1	Human papillomavirus type 34	7723	SRR1175564	PRJNA239241	ABI_SOLID	DCM	118817820	NA	NA	NA	29784496	4,64839903426311e-08	5,3399582657602	5,44943691595663e-08	5,31106116878365	0	0	0,34131874407047	1	0	0
NC_001587.1	Human papillomavirus type 34	7723	SRR9331220	PRJNA549848	ILLUMINA	HCM	1753885840	NA	male	NA	54089412	3,11949322453113e-17	8,36061931309453	4,1611411271119e-17	8,32656362450041	0	0	0,00675055608728478	1	0	0
NC_001587.1	Human papillomavirus type 34	7723	SRR915775	PRJNA209081	ILLUMINA	healthy	1319775768	NA	NA	NA	13248222	2,19501435205522e-28	10,9874820104145	3,83666843372461e-28	10,9369557092155	0	0	0,00767734326397687	1	0	0
NC_001587.1	Human papillomavirus type 34	7723	SRR1175546	PRJNA239241	ABI_SOLID	healthy	244658150	NA	NA	NA	68689812	9,93494812651925e-16	7,94215466051619	1,29555947195509e-15	7,90916936935107	0	0	0,117699199804441	1	0	0
NC_001587.1	Human papillomavirus type 34	7723	SRR9331227	PRJNA549848	ILLUMINA	HCM	1696014810	NA	male	NA	66308022	4,16129570282481e-30	11,3399143094128	9,82214454624158e-30	11,2645094350573	0	0	0,0139918867304762	2	0	0
NC_001587.1	Human papillomavirus type 34	7723	SRR1175571	PRJNA239241	ABI_SOLID	DCM	376619320	NA	NA	NA	117822918	9,25920274378861e-38	12,7905394274112	4,20767077067272e-37	12,6723514077949	0	0	0,0899081994927426	1	0	0
NC_001587.1	Human papillomavirus type 34	7723	SRR1175559	PRJNA239241	ABI_SOLID	DCM	345663340	NA	NA	NA	82327844	5,59883896168977e-38	12,8295749671627	2,67150156290073e-37	12,7079301046332	0	0	0,0797197944061292	1	0	0
NC_001587.1	Human papillomavirus type 34	7723	SRR9331224	PRJNA549848	ILLUMINA	HCM	1816857490	NA	male	NA	79885332	7,66744328345353e-30	11,2863048815806	1,63964508325568e-29	11,2192801010201	0	0	0,00668579797858801	1	0	0
NC_001587.1	Human papillomavirus type 34	7723	SRR1175572	PRJNA239241	ABI_SOLID	DCM	332272160	NA	NA	NA	111143030	6,05857282273255e-09	5,69806978274056	7,19220004578358e-09	5,66874889095281	0	0	0,112395629104106	1	0	0
NC_001587.1	Human papillomavirus type 34	7723	SRR9331240	PRJNA549848	ILLUMINA	healthy	1672467650	NA	male	NA	53819838	8,12627860404594e-30	11,2811936601032	1,63964508325568e-29	11,2192801010201	0,00704686809664787	1	0,00704686809664787	1	0	0
NC_001587.1	Human papillomavirus type 34	7723	SRR9331241	PRJNA549848	ILLUMINA	healthy	1031972410	NA	male	NA	27978302	1,56439399835856e-18	8,70668945169701	2,12934848706848e-18	8,67165892486627	0	0	0,0240912700880843	2	0,0120456350440421	1
NC_001587.1	Human papillomavirus type 34	7723	SRR915766	PRJNA209081	ILLUMINA	healthy	795284064	NA	NA	NA	8810402	6,65752760769884e-11	6,42352924168407	8,13079847004954e-11	6,39304350450964	0	0	0,0130119803370306	1	0	0
NC_001587.1	Human papillomavirus type 34	7723	SRR915765	PRJNA209081	ILLUMINA	healthy	806684040	NA	NA	NA	9394860	1,23799589103185e-38	12,9459751309866	7,04161404576144e-38	12,8117983851031	0	0	0,0124694854523617	1	0	0
NC_001587.1	Human papillomavirus type 34	7723	SRR9331238	PRJNA549848	ILLUMINA	healthy	1499866550	NA	male	NA	38941384	7,94757568131215e-30	11,2831494376228	1,63964508325568e-29	11,2192801010201	0	0	0,00814400459066789	1	0	0
NC_001587.1	Human papillomavirus type 34	7723	SRR9331232	PRJNA549848	ILLUMINA	DCM	1713795090	NA	male	NA	42712616	3,78939791934108e-16	8,06081418292476	4,97458026438528e-16	8,02748441265631	0	0	0,00637820793107998	1	0	0
NC_001587.1	Human papillomavirus type 34	7723	SRR915776	PRJNA209081	ILLUMINA	healthy	1295737632	NA	NA	NA	15658304	1,19582378077169e-38	12,948636332705	7,04161404576144e-38	12,8117983851031	0	0	0,00778332159401881	1	0	0
NC_001591.1	Human papillomavirus type 49	7560	SRR9331234	PRJNA549848	ILLUMINA	DCM	1680725690	NA	male	NA	43627018	3,88105013915192e-35	12,312459638182	1,23001363035576e-34	12,2190298887613	0	0	0,00773405904150107	1	0	0
NC_001591.1	Human papillomavirus type 49	7560	SRR9331240	PRJNA549848	ILLUMINA	healthy	1672467650	NA	male	NA	53819838	7,30280010783233e-30	11,2905881692024	1,63964508325568e-29	11,2192801010201	0	0	0,00719880453841422	1	0	0
NC_001593.1	Human papillomavirus type 53	7856	SRR9331227	PRJNA549848	ILLUMINA	HCM	1696014810	NA	male	NA	66308022	3,52771711027635e-20	9,12679931884308	4,91961523537829e-20	9,09071230682377	0,00687750389635107	1	0,00687750389635107	1	0	0
NC_001593.1	Human papillomavirus type 53	7856	SRR9331236	PRJNA549848	ILLUMINA	healthy	1297295230	NA	male	NA	35986452	0,00749280220831535	2,43272676886851	0,00803292931398577	2,40741597756132	0	0	0,00990194396876258	1	0	0
NC_001593.1	Human papillomavirus type 53	7856	SRR9331230	PRJNA549848	ILLUMINA	DCM	1838016740	NA	male	NA	37939262	2,93294420034446e-30	11,3704877439608	7,02414067639134e-30	11,2940070287157	0	0	0,00641039387014023	1	0	0
NC_001593.1	Human papillomavirus type 53	7856	SRR9331233	PRJNA549848	ILLUMINA	DCM	1091411580	NA	male	NA	22865192	8,6651269231606e-26	10,4340699222189	1,35993803309814e-25	10,3911728814143	0	0	0,0109079624574481	1	0	0
NC_001593.1	Human papillomavirus type 53	7856	SRR9331238	PRJNA549848	ILLUMINA	healthy	1499866550	NA	male	NA	38941384	8,51515172228344e-27	10,65219406687	1,39038991168749e-26	10,6064627863508	0	0	0,00800612874920164	1	0	0
NC_001595.1	Human papillomavirus type 7 genomic DNA	8027	SRR9331234	PRJNA549848	ILLUMINA	DCM	1680725690	NA	male	NA	43627018	8,04179446987044e-30	11,2821129032971	1,63964508325568e-29	11,2192801010201	0	0	0,0072841019501368	1	0	0
NC_001595.1	Human papillomavirus type 7 genomic DNA	8027	SRR1175559	PRJNA239241	ABI_SOLID	DCM	345663340	NA	NA	NA	82327844	3,19590084445099e-27	10,7430209160174	5,29005895018616e-27	10,6964073067122	0,153401263784362	2	0,153401263784362	2	0	0
NC_001595.1	Human papillomavirus type 7 genomic DNA	8027	SRR1175570	PRJNA239241	ABI_SOLID	DCM	455376130	NA	NA	NA	139424354	2,14972740816396e-30	11,3975714746864	5,20280979975153e-30	11,3203495369798	0	0	0,0862837220008843	1	0	0
NC_001595.1	Human papillomavirus type 7 genomic DNA	8027	SRR1175546	PRJNA239241	ABI_SOLID	healthy	244658150	NA	NA	NA	68689812	1,31681603951977e-16	8,18901934663351	1,73896655920437e-16	8,15548085839413	0	0	0,113241674360247	1	0	0
NC_001596.1	Human papillomavirus type 9	7434	SRR9331220	PRJNA549848	ILLUMINA	HCM	1753885840	NA	male	NA	54089412	1,89497132313171e-36	12,5537764779315	6,83841804686869e-36	12,4517754821798	0	0	0,00701298690638961	1	0	0
NC_001596.1	Human papillomavirus type 9	7434	SRR9331235	PRJNA549848	ILLUMINA	healthy	1465645230	NA	male	NA	39817568	8,18823259617685e-30	11,2805255670054	1,63964508325568e-29	11,2192801010201	0	0	0,00847695859324469	1	0	0
NC_001596.1	Human papillomavirus type 9	7434	SRR1175543	PRJNA239241	ABI_SOLID	healthy	127696250	NA	NA	NA	39417366	1,01346704936075e-25	10,4191798921495	1,58658739944354e-25	10,3764620379718	0	0	0,329913016222856	1	0	0
NC_001596.1	Human papillomavirus type 9	7434	SRR915774	PRJNA209081	ILLUMINA	healthy	1374351192	NA	NA	NA	11885824	0,0302592222062914	1,87699744232018	0,0320949545815727	1,85085852266731	0	0	0,00760174812744552	1	0	0
NC_001596.1	Human papillomavirus type 9	7434	SRR9331230	PRJNA549848	ILLUMINA	DCM	1838016740	NA	male	NA	37939262	1,08155434226413e-31	11,6550273874393	2,82561212383909e-31	11,5729402281764	0	0	0,00677428763032306	1	0	0
NC_001596.1	Human papillomavirus type 9	7434	SRR9331221	PRJNA549848	ILLUMINA	HCM	1994802180	NA	male	NA	66345726	5,26590536604808e-05	3,87800140953971	5,87466078423711e-05	3,8512984296988	0,00625215933171399	1	0,00625215933171399	1	0	0
NC_001596.1	Human papillomavirus type 9	7434	SRR1175572	PRJNA239241	ABI_SOLID	DCM	332272160	NA	NA	NA	111143030	7,83822407545462e-30	11,2843678527566	1,63964508325568e-29	11,2192801010201	0	0	0,116765058322708	1	0	0
NC_001596.1	Human papillomavirus type 9	7434	SRR9331236	PRJNA549848	ILLUMINA	healthy	1297295230	NA	male	NA	35986452	1,59187680127649e-15	7,88348462300606	2,07194269777814e-15	7,85049798260147	0,0104640397926552	1	0,0104640397926552	1	0	0
NC_001607.1	Borna disease virus 1	8910	SRR1175543	PRJNA239241	ABI_SOLID	healthy	127696250	NA	NA	NA	39417366	9,80636102697176e-24	9,97498695654287	1,46445352350191e-23	9,935097015752	0	0	0,275260758989979	1	0	0
NC_001607.1	Borna disease virus 1	8910	SRR9331239	PRJNA549848	ILLUMINA	healthy	1049566140	NA	male	NA	27739260	3,16721738281457e-29	11,1609037282941	5,85943743600401e-29	11,1060824244342	0	0	0,00978350001153088	1	0	0
NC_001607.1	Borna disease virus 1	8910	SRR1175541	PRJNA239241	ABI_SOLID	healthy	273104700	NA	NA	NA	72566062	3,01869456280883e-33	11,9560387497091	8,47281468180533e-33	11,8700055974316	0	0	0,0897833087743662	1	0	0
NC_001608.3	Marburg marburgvirus isolate Marburg virus/H.sapiens-tc/KEN/1980/Mt. Elgon-Musoke	19111	SRR9331239	PRJNA549848	ILLUMINA	healthy	1049566140	NA	male	NA	27739260	2,3153906253929e-35	12,3540703928203	7,55415431485025e-35	12,2586024353933	0	0	0,00456129899548638	1	0	0
NC_001608.3	Marburg marburgvirus isolate Marburg virus/H.sapiens-tc/KEN/1980/Mt. Elgon-Musoke	19111	SRR9331233	PRJNA549848	ILLUMINA	DCM	1091411580	NA	male	NA	22865192	3,13427932994141e-36	12,5138803059832	1,10666152497572e-35	12,413302185621	0	0	0,00448395966018066	1	0	0
NC_001608.3	Marburg marburgvirus isolate Marburg virus/H.sapiens-tc/KEN/1980/Mt. Elgon-Musoke	19111	SRR9331237	PRJNA549848	ILLUMINA	healthy	1790404350	NA	male	NA	50990760	1,73320371926207e-34	12,1911161704941	5,24156811401836e-34	12,1006083808718	0,0054159106375497	2	0,00812386595632454	3	0	0
NC_001608.3	Marburg marburgvirus isolate Marburg virus/H.sapiens-tc/KEN/1980/Mt. Elgon-Musoke	19111	SRR9331242	PRJNA549848	ILLUMINA	healthy	991818030	NA	male	NA	26072030	1,38790461549089e-19	8,97726492603095	1,91491819538914e-19	8,94177069433615	0,00508428060474894	1	0,00508428060474894	1	0	0
NC_001608.3	Marburg marburgvirus isolate Marburg virus/H.sapiens-tc/KEN/1980/Mt. Elgon-Musoke	19111	SRR9331238	PRJNA549848	ILLUMINA	healthy	1499866550	NA	male	NA	38941384	4,44464705364277e-30	11,3341479879413	1,04478857015325e-29	11,2590676461267	0	0	0,00329109661732657	1	0	0
NC_001608.3	Marburg marburgvirus isolate Marburg virus/H.sapiens-tc/KEN/1980/Mt. Elgon-Musoke	19111	SRR9331229	PRJNA549848	ILLUMINA	DCM	1053014620	NA	male	NA	25786734	1,6021996435877e-30	11,4231408660098	3,91212286819158e-30	11,3453166942496	0	0	0,00496741503188054	1	0	0
NC_001608.3	Marburg marburgvirus isolate Marburg virus/H.sapiens-tc/KEN/1980/Mt. Elgon-Musoke	19111	SRR9331223	PRJNA549848	ILLUMINA	HCM	1610975870	NA	male	NA	49022854	1,66942652355699e-20	9,20747533692558	2,3404671788125e-20	9,17112833229126	0,00569757165772727	2	0,00854635748659091	3	0,00284878582886364	1
NC_001608.3	Marburg marburgvirus isolate Marburg virus/H.sapiens-tc/KEN/1980/Mt. Elgon-Musoke	19111	SRR915769	PRJNA209081	ILLUMINA	healthy	1322012016	NA	NA	NA	12285848	5,9969565019405e-17	8,2831698870194	7,96695439381926e-17	8,24928943996763	0	0	0,00304653049661444	1	0	0
NC_001608.3	Marburg marburgvirus isolate Marburg virus/H.sapiens-tc/KEN/1980/Mt. Elgon-Musoke	19111	SRR915767	PRJNA209081	ILLUMINA	healthy	851810976	NA	NA	NA	10442322	1,00149743951682e-20	9,26218036045775	1,41212577609687e-20	9,22543009906529	0	0	0,00496600120203325	1	0	0
NC_001608.3	Marburg marburgvirus isolate Marburg virus/H.sapiens-tc/KEN/1980/Mt. Elgon-Musoke	19111	SRR9331235	PRJNA549848	ILLUMINA	healthy	1465645230	NA	male	NA	39817568	8,46524401077169e-09	5,64075626601731	1,00283951031056e-08	5,61151068452801	0	0	0,00329745749475072	1	0	0
NC_001608.3	Marburg marburgvirus isolate Marburg virus/H.sapiens-tc/KEN/1980/Mt. Elgon-Musoke	19111	SRR9331220	PRJNA549848	ILLUMINA	HCM	1753885840	NA	male	NA	54089412	2,78716167318986e-29	11,1722615645554	5,17863381733032e-29	11,1171101226649	0	0	0,00545597244122237	2	0	0
NC_001608.3	Marburg marburgvirus isolate Marburg virus/H.sapiens-tc/KEN/1980/Mt. Elgon-Musoke	19111	SRR9331230	PRJNA549848	ILLUMINA	DCM	1838016740	NA	male	NA	37939262	3,13427932994141e-36	12,5138803059832	1,10666152497572e-35	12,413302185621	0,00263513443795833	1	0,00263513443795833	1	0	0
NC_001611.1	Variola virus	185578	SRR9331231	PRJNA549848	ILLUMINA	DCM	2056603570	NA	male	NA	42902284	2,46866749945151e-09	5,84927053205357	2,95046345255372e-09	5,81954150794942	0,00274164590198114	12	0,00731105573861636	32	0,00662564426312108	29
NC_001611.1	Variola virus	185578	SRR9331242	PRJNA549848	ILLUMINA	healthy	991818030	NA	male	NA	26072030	1,69332802985829e-18	8,69770431541815	2,30256419813108e-18	8,66275117894564	0,00209433632515399	4	0,00785376121932748	15	0,00628300897546198	12
NC_001611.1	Variola virus	185578	SRR9331232	PRJNA549848	ILLUMINA	DCM	1713795090	NA	male	NA	42712616	1,14571447641115e-36	12,5935462087748	4,28069829658566e-36	12,4891025038236	0,00265435018438235	10	0,00982109568221468	37	0,0069013104793941	26
NC_001611.1	Variola virus	185578	SRR9331224	PRJNA549848	ILLUMINA	HCM	1816857490	NA	male	NA	79885332	2,66126289043899e-32	11,7738704669348	7,13721206877686e-32	11,6903813375957	0,00417353493856776	15	0,0161376684291287	58	0,0139117831285592	50
NC_001611.1	Variola virus	185578	SRR1175568	PRJNA239241	ABI_SOLID	DCM	351619840	NA	NA	NA	104378558	2,75557887553678e-34	12,1532768271228	8,24400066053838e-34	12,0633774083126	0	0	0,00404074039849182	1	0	0
NC_001611.1	Variola virus	185578	SRR9331230	PRJNA549848	ILLUMINA	DCM	1838016740	NA	male	NA	37939262	5,5950079687191e-27	10,6912110653054	9,1837792052243e-27	10,6451563893341	0,00271368665702948	10	0,00732695397397959	27	0,00597011064546485	22
NC_001611.1	Variola virus	185578	SRR915767	PRJNA209081	ILLUMINA	healthy	851810976	NA	NA	NA	10442322	8,69990228299219e-29	11,0707194452503	1,55345708384718e-28	11,0186477151903	0	0	0,000511403555227761	1	0	0
NC_001611.1	Variola virus	185578	SRR9331222	PRJNA549848	ILLUMINA	HCM	1712941230	NA	male	NA	112692576	5,65802121311545e-19	8,82127826057453	7,74736224697414e-19	8,78602346881262	0,00864471301664374	30	0,0458169789882118	159	0,0244933535471573	85
NC_001611.1	Variola virus	185578	SRR9331228	PRJNA549848	ILLUMINA	DCM	1725491880	NA	male	NA	39061348	5,80811895629763e-23	9,79684043597726	8,5163434376272e-23	9,75809355883954	0,00202441635584492	7	0,00809766542337967	28	0,0066516537406333	23
NC_001611.1	Variola virus	185578	SRR915775	PRJNA209081	ILLUMINA	healthy	1319775768	NA	NA	NA	13248222	6,65171819121274e-30	11,298792663084	1,52958352382271e-29	11,2254236654063	0	0	0,000638999472218618	2	0,000319499736109309	1
NC_001611.1	Variola virus	185578	SRR9331240	PRJNA549848	ILLUMINA	healthy	1672467650	NA	male	NA	53819838	1,32857525274924e-26	10,6107124869788	2,14741015329099e-26	10,5657586018555	0,00674502437325256	23	0,013783310675777	47	0,00821133401961182	28
NC_001611.1	Variola virus	185578	SRR9331239	PRJNA549848	ILLUMINA	healthy	1049566140	NA	male	NA	27739260	0,0213027989253347	2,0275558600224	0,0226581317981385	2,00170690256805	0,00328808854346518	7	0,00798535789127258	17	0,00516699628258814	11
NC_001611.1	Variola virus	185578	SRR1175562	PRJNA239241	ABI_SOLID	healthy	251601350	NA	NA	NA	57085734	4,18841705303169e-37	12,6727111087201	1,67609863549101e-36	12,5634886038213	0	0	0,00454283859100293	1	0	0
NC_001611.1	Variola virus	185578	SRR9331226	PRJNA549848	ILLUMINA	HCM	1240784160	NA	male	NA	47610108	9,42657109414741e-10	6,00739190217393	1,13353115134559e-09	5,97741494030274	0,00578523560190446	15	0,0212125305403163	55	0,0111847888303486	29
NC_001611.1	Variola virus	185578	SRR9331237	PRJNA549848	ILLUMINA	healthy	1790404350	NA	male	NA	50990760	7,04397960861562e-29	11,0896234050683	1,26699434269105e-28	11,0369830804171	0,00362528178589261	13	0,0105969775279938	38	0,00864490272020546	31
NC_001611.1	Variola virus	185578	SRR1175544	PRJNA239241	ABI_SOLID	healthy	232737230	NA	NA	NA	79201724	1,67852824777542e-34	12,1937278561897	5,10543054026778e-34	12,102768393246	0	0	0,00742638453498047	1	0	0
NC_001611.1	Variola virus	185578	SRR9331223	PRJNA549848	ILLUMINA	HCM	1610975870	NA	male	NA	49022854	9,75369544765323e-10	6,00185663661243	1,17225190520947e-09	5,97193887328272	0,00293370690358841	10	0,0123215689950713	42	0,0114414569239948	39
NC_001611.1	Variola virus	185578	SRR915771	PRJNA209081	ILLUMINA	healthy	1271209104	NA	NA	NA	10986072	0,00452026992534148	2,6105173025214	0,00487120054219281	2,58484065465149	0	0	0,000658336813118425	2	0	0
NC_001611.1	Variola virus	185578	SRR9331236	PRJNA549848	ILLUMINA	healthy	1297295230	NA	male	NA	35986452	4,00443450328806e-19	8,85989659717403	5,49191007426991e-19	8,82461379029309	0,00712597625212137	17	0,0163478278725137	39	0,0138327774305885	33
NC_001611.1	Variola virus	185578	SRR9331238	PRJNA549848	ILLUMINA	healthy	1499866550	NA	male	NA	38941384	7,8454287342043e-34	12,0674569261518	2,27835760070658e-33	11,9793886486897	0,00305028250699734	9	0,00881192724243677	26	0,00610056501399468	18
NC_001611.1	Variola virus	185578	SRR9331234	PRJNA549848	ILLUMINA	DCM	1680725690	NA	male	NA	43627018	1,46004854701491e-11	6,65054499608813	1,80431538966537e-11	6,61931666650755	0,0034657359702725	11	0,00819173956609863	26	0,00472600359582613	15
NC_001611.1	Variola virus	185578	SRR9331241	PRJNA549848	ILLUMINA	healthy	1031972410	NA	male	NA	27978302	1,23799589103185e-38	12,9459751309866	7,04161404576144e-38	12,8117983851031	0,00300774141692886	6	0,0145374168484895	29	0,00701806330616735	14
NC_001611.1	Variola virus	185578	SRR9331221	PRJNA549848	ILLUMINA	HCM	1994802180	NA	male	NA	66345726	7,91819004363482e-30	11,2834752152529	1,63964508325568e-29	11,2192801010201	0,00375679383913733	15	0,0132740048982852	53	0,00926675813653874	37
NC_001611.1	Variola virus	185578	SRR1175557	PRJNA239241	ABI_SOLID	DCM	498555970	NA	NA	NA	142169416	4,18841705303169e-37	12,6727111087201	1,67609863549101e-36	12,5634886038213	0	0	0,00453030753383521	1	0	0
NC_001611.1	Variola virus	185578	SRR1175559	PRJNA239241	ABI_SOLID	DCM	345663340	NA	NA	NA	82327844	1,23799589103185e-38	12,9459751309866	7,04161404576144e-38	12,8117983851031	0	0	0,00331761292932641	1	0	0
NC_001617.1	Human rhinovirus 89	7152	SRR9331234	PRJNA549848	ILLUMINA	DCM	1680725690	NA	male	NA	43627018	3,49362485776761e-11	6,52093062931945	4,28885052666093e-11	6,4901042295446	0	0	0,00817526375192227	1	0	0
NC_001617.1	Human rhinovirus 89	7152	SRR9331229	PRJNA549848	ILLUMINA	DCM	1053014620	NA	male	NA	25786734	9,25920274378861e-38	12,7905394274112	4,20767077067272e-37	12,6723514077949	0	0	0,0132735274991987	1	0	0
NC_001653.2	Hepatitis delta virus	1682	SRR9331226	PRJNA549848	ILLUMINA	HCM	1240784160	NA	male	NA	47610108	2,86700922818496e-34	12,1500362251121	8,52042405140955e-34	12,0606615938248	0	0	0,0425530104054786	1	0	0
NC_001655.1	Hepatitis GB virus B	9399	SRR9331226	PRJNA549848	ILLUMINA	HCM	1240784160	NA	male	NA	47610108	2,01972323644461e-05	4,10521177636053	2,27351218178422e-05	4,07776728571946	0,0152301656563496	2	0,0533055797972237	7	0,0304603313126992	4
NC_001655.1	Hepatitis GB virus B	9399	SRR915771	PRJNA209081	ILLUMINA	healthy	1271209104	NA	NA	NA	10986072	3,13022042072363e-28	10,9553953377054	5,42303189883813e-28	10,9055289350014	0	0	0,0129984922975733	2	0	0
NC_001655.1	Hepatitis GB virus B	9399	SRR9331240	PRJNA549848	ILLUMINA	healthy	1672467650	NA	male	NA	53819838	4,35330943978645e-30	11,3359659003895	1,02507159563991e-29	11,260746632683	0,00579029283013209	1	0,0405320498109246	7	0,0289514641506604	5
NC_001655.1	Hepatitis GB virus B	9399	SRR915768	PRJNA209081	ILLUMINA	healthy	1348754688	NA	NA	NA	15626194	8,39496706091102e-25	10,2161368340355	1,28067981073534e-24	10,1751003047768	0	0	0,00625278296171455	1	0	0
NC_001655.1	Hepatitis GB virus B	9399	SRR9331225	PRJNA549848	ILLUMINA	HCM	1259394360	NA	male	NA	37112868	1,37082182632554e-11	6,65981934855273	1,69557457582048e-11	6,62850009078698	0	0	0,024391201105381	3	0	0
NC_001655.1	Hepatitis GB virus B	9399	SRR9331238	PRJNA549848	ILLUMINA	healthy	1499866550	NA	male	NA	38941384	6,4040346694163e-06	4,36335867463053	7,25628664471626e-06	4,33595939752053	0	0	0,0267671656362286	4	0,0200753742271714	3
NC_001655.1	Hepatitis GB virus B	9399	SRR9331227	PRJNA549848	ILLUMINA	HCM	1696014810	NA	male	NA	66308022	1,01144473861188e-16	8,2207176854183	1,33827013267904e-16	8,18707381459183	0,00574844883601809	1	0,0689813860322171	12	0,0517360395241628	9
NC_001655.1	Hepatitis GB virus B	9399	SRR9331223	PRJNA549848	ILLUMINA	HCM	1610975870	NA	male	NA	49022854	3,71671751129653e-23	9,84184578982616	5,47898863336589e-23	9,80273309907666	0,00579244025698616	1	0,0405470817989031	7	0,034754641541917	6
NC_001655.1	Hepatitis GB virus B	9399	SRR9331228	PRJNA549848	ILLUMINA	DCM	1725491880	NA	male	NA	39061348	1,19906721463018e-26	10,6202905806375	1,94311104521791e-26	10,5751338441924	0,00571013844155135	1	0,0285506922077568	5	0,0228405537662054	4
NC_001655.1	Hepatitis GB virus B	9399	SRR915778	PRJNA209081	ILLUMINA	healthy	1187396784	NA	NA	NA	16877160	7,90349874940893e-27	10,6591295077359	1,29205186550532e-26	10,6133165513874	0,00719286492195638	1	0,00719286492195638	1	0	0
NC_001664.4	Human betaherpesvirus 6A	159378	SRR915765	PRJNA209081	ILLUMINA	healthy	806684040	NA	NA	NA	9394860	2,59341909503355e-31	11,5802931445044	6,65896210836157e-31	11,4991769832894	0,000604235441206372	1	0,000604235441206372	1	0	0
NC_001664.4	Human betaherpesvirus 6A	159378	SRR1175564	PRJNA239241	ABI_SOLID	DCM	118817820	NA	NA	NA	29784496	2,68115543567361e-22	9,64107562901841	3,87591394877201e-22	9,60317593008211	0	0	0,0165393257567308	1	0	0
NC_001664.4	Human betaherpesvirus 6A	159378	SRR8586438	PRJNA522931	ILLUMINA	HCM	15507775500	28	female	NA	581649618	7,51812145070684e-30	11,2880339288004	1,63964508325568e-29	11,2192801010201	0,000558595164574075	4	0,000558595164574075	4	0	0
NC_001664.4	Human betaherpesvirus 6A	159378	SRR1175571	PRJNA239241	ABI_SOLID	DCM	376619320	NA	NA	NA	117822918	3,95626008823038e-32	11,740385240594	1,05484916826663e-31	11,6571568599383	0,00871338609698266	2	0,013070079145474	3	0,00435669304849133	1
NC_001664.4	Human betaherpesvirus 6A	159378	SRR1175566	PRJNA239241	ABI_SOLID	healthy	244791140	NA	NA	NA	72696552	1,13123087622149e-36	12,5945501266093	4,28069829658566e-36	12,4891025038236	0	0	0,0153872360562796	2	0,0076936180281398	1
NC_001664.4	Human betaherpesvirus 6A	159378	SRR1175560	PRJNA239241	ABI_SOLID	DCM	290623850	NA	NA	NA	86484048	7,19905838259445e-13	7,08016668992995	9,04787454669955e-13	7,04842249810335	0	0	0,009310409004335	2	0	0
NC_001664.4	Human betaherpesvirus 6A	159378	SRR10677016	PRJNA595151	ILLUMINA	healthy	7609394250	56	male	Caucasian	210703510	6,11510176064931e-29	11,1022667828999	1,10512530766495e-28	11,0492617052247	0	0	0,000270185488703554	1	0	0
NC_001664.4	Human betaherpesvirus 6A	159378	SRR9331233	PRJNA549848	ILLUMINA	DCM	1091411580	NA	male	NA	22865192	1,19908374211892e-06	4,7166015044081	1,37452525727379e-06	4,68873057047216	0	0	0,0376369807288326	70	0,0306472557363351	57
NC_001664.4	Human betaherpesvirus 6A	159378	SRR9331234	PRJNA549848	ILLUMINA	DCM	1680725690	NA	male	NA	43627018	8,14023343838192e-30	11,2810427354399	1,63964508325568e-29	11,2192801010201	0,00183430229874098	5	0,027881394940863	76	0,0212779066653954	58
NC_001664.4	Human betaherpesvirus 6A	159378	SRR8586427	PRJNA522931	ILLUMINA	HCM	17563087500	42	male	NA	583185434	4,52729853068022e-39	13,0229970507821	3,14848868464613e-38	12,8740987993507	0,000245505433678383	2	0,000245505433678383	2	0	0
NC_001664.4	Human betaherpesvirus 6A	159378	SRR10677151	PRJNA595151	ILLUMINA	healthy	11075473250	22	male	Caucasian	225825192	4,52729853068022e-39	13,0229970507821	3,14848868464613e-38	12,8740987993507	0,000368977085931916	2	0,000368977085931916	2	0	0
NC_001664.4	Human betaherpesvirus 6A	159378	SRR1175559	PRJNA239241	ABI_SOLID	DCM	345663340	NA	NA	NA	82327844	5,09562990755333e-05	3,88599263028547	5,68839530378537e-05	3,85918046175223	0	0	0,0038629922084512	1	0	0
NC_001664.4	Human betaherpesvirus 6A	159378	SRR8586410	PRJNA522931	ILLUMINA	HCM	18992221800	25	male	NA	508145884	7,20136360159312e-30	11,2918174648423	1,62450703532861e-29	11,2201003915072	0	0	0,000114071799728548	1	0	0
NC_001664.4	Human betaherpesvirus 6A	159378	SRR10677021	PRJNA595151	ILLUMINA	DCM	15400431250	51	male	Caucasian	591721796	4,52729853068022e-39	13,0229970507821	3,14848868464613e-38	12,8740987993507	0,00026867034520485	2	0,00026867034520485	2	0	0
NC_001664.4	Human betaherpesvirus 6A	159378	SRR8586437	PRJNA522931	ILLUMINA	HCM	14320131600	24	male	NA	423592348	1,06022301148853e-29	11,2577751315183	2,0742574920096e-29	11,1984666778626	0	0	0,000150158471380836	1	0	0
NC_001664.4	Human betaherpesvirus 6A	159378	SRR8586406	PRJNA522931	ILLUMINA	healthy	22764767700	35	male	NA	719460188	7,03107053662194e-30	11,2939203863644	1,5987896041908e-29	11,2215114956833	0,000188243883250023	2	0,000188243883250023	2	0	0
NC_001664.4	Human betaherpesvirus 6A	159378	SRR10677003	PRJNA595151	ILLUMINA	healthy	11307893750	59	female	Caucasian	5694903100	5,30439827124273e-16	8,01960243732171	6,95278911135231e-16	7,98629404057425	0	0	0,000231556813376524	1	0	0
NC_001664.4	Human betaherpesvirus 6A	159378	SRR1175543	PRJNA239241	ABI_SOLID	healthy	127696250	NA	NA	NA	39417366	1,58608402228356e-18	8,70512790834466	2,15758925304105e-18	8,67015887699151	0	0	0,0153884059443631	1	0	0
NC_001664.4	Human betaherpesvirus 6A	159378	SRR9331226	PRJNA549848	ILLUMINA	HCM	1240784160	NA	male	NA	47610108	4,37235549731323e-34	12,1154833270281	1,29103801555819e-33	12,0263894202928	0,00179633734899459	4	0,0426630120386216	95	0,0381721686661351	85
NC_001664.4	Human betaherpesvirus 6A	159378	SRR9331220	PRJNA549848	ILLUMINA	HCM	1753885840	NA	male	NA	54089412	3,06363033173597e-30	11,366682162549	7,30909861436037e-30	11,2905123981449	0,000327112554192551	1	0,0121031645051244	37	0,0114489393967393	35
NC_001664.4	Human betaherpesvirus 6A	159378	SRR8586433	PRJNA522931	ILLUMINA	HCM	16376741100	41	female	NA	510713994	7,39938590626587e-39	12,9854387272323	4,77173708604212e-38	12,8419541114636	0,000531936478060222	4	0,000664920597575278	5	0	0
NC_001664.4	Human betaherpesvirus 6A	159378	SRR1175544	PRJNA239241	ABI_SOLID	healthy	232737230	NA	NA	NA	79201724	7,4295694790075e-30	11,289075471803	1,63964508325568e-29	11,2192801010201	0	0	0,00864720092630479	1	0	0
NC_001664.4	Human betaherpesvirus 6A	159378	SRR10676852	PRJNA595151	ILLUMINA	DCM	15048025800	41	female	Caucasian	671048148	4,52729853068022e-39	13,0229970507821	3,14848868464613e-38	12,8740987993507	0,000309336419292844	2	0,000309336419292844	2	0	0
NC_001664.4	Human betaherpesvirus 6A	159378	SRR8586408	PRJNA522931	ILLUMINA	healthy	16654461900	37	male	NA	406071482	7,42425705722282e-30	11,2891383472803	1,63964508325568e-29	11,2192801010201	0	0	0,000128747771298006	1	0	0
NC_001664.4	Human betaherpesvirus 6A	159378	SRR10677082	PRJNA595151	ILLUMINA	healthy	9783496250	51	female	Caucasian	191860634	5,54896859671259e-29	11,1109445203303	1,00651962059166e-28	11,0576494331678	0	0	0,000197428514044346	1	0	0
NC_001664.4	Human betaherpesvirus 6A	159378	SRR9331224	PRJNA549848	ILLUMINA	HCM	1816857490	NA	male	NA	79885332	8,52541147367825e-30	11,276975244661	1,6895904884812e-29	11,2166260156097	0,00291577106060885	9	0,0356372018518859	110	0,0301296342929581	93
NC_001664.4	Human betaherpesvirus 6A	159378	SRR9331235	PRJNA549848	ILLUMINA	healthy	1465645230	NA	male	NA	39817568	3,4859255029069e-09	5,79160124694694	4,15829759209607e-09	5,76191282805531	0	0	0,0217468788667191	55	0,015025116307915	38
NC_001664.4	Human betaherpesvirus 6A	159378	SRR10676987	PRJNA595151	ILLUMINA	healthy	15260715750	65	female	Caucasian	538465026	1,44208462193376e-27	10,8162239012362	2,42085595829633e-27	10,7686262727678	0,000272904659863885	2	0,000272904659863885	2	0	0
NC_001664.4	Human betaherpesvirus 6A	159378	SRR10677089	PRJNA595151	ILLUMINA	HCM	9581849750	40	male	Caucasian	177659466	6,61271199633006e-26	10,4597140138213	1,04234788086221e-25	10,4165069281703	0,000414184251552766	2	0,000414184251552766	2	0	0
NC_001664.4	Human betaherpesvirus 6A	159378	SRR9331232	PRJNA549848	ILLUMINA	DCM	1713795090	NA	male	NA	42712616	8,13709549866496e-30	11,2810766505743	1,63964508325568e-29	11,2192801010201	0,00185441779361257	6	0,0305978935946074	99	0,0231802224201571	75
NC_001664.4	Human betaherpesvirus 6A	159378	SRR9331230	PRJNA549848	ILLUMINA	DCM	1838016740	NA	male	NA	37939262	2,34621807291386e-35	12,3530066268295	7,60776988154371e-35	12,258029251485	0,00126391482497764	4	0,00821544636235467	26	0,00347576576868851	11
NC_001664.4	Human betaherpesvirus 6A	159378	SRR915770	PRJNA209081	ILLUMINA	healthy	1271732832	NA	NA	NA	12480688	4,63830606255969e-24	10,0490406134222	6,95847182442088e-24	10,0089875571193	0	0	0,000379755817710484	1	0	0
NC_001664.4	Human betaherpesvirus 6A	159378	SRR9856190	PRJNA557232	ILLUMINA	DCM	12231614750	55	female	NA	273601012	8,24635267166117e-30	11,2799033622004	1,63964508325568e-29	11,2192801010201	0	0	0,000152820624891262	1	0	0
NC_001664.4	Human betaherpesvirus 6A	159378	SRR1175546	PRJNA239241	ABI_SOLID	healthy	244658150	NA	NA	NA	68689812	1,24674195934116e-22	9,7193580983124	1,81337087269964e-22	9,68113300942794	0	0	0,0114067301646363	2	0	0
NC_001664.4	Human betaherpesvirus 6A	159378	SRR8586434	PRJNA522931	ILLUMINA	HCM	18481999200	30	female	NA	624213824	4,52729853068022e-39	13,0229970507821	3,14848868464613e-38	12,8740987993507	0	0	0,000117936745147629	1	0	0
NC_001664.4	Human betaherpesvirus 6A	159378	SRR8586432	PRJNA522931	ILLUMINA	HCM	17876449800	36	female	NA	528339802	1,62999283084885e-29	11,2198022579287	3,09212610181183e-29	11,1630365385843	0,000477664712350869	4	0,000477664712350869	4	0	0
NC_001664.4	Human betaherpesvirus 6A	159378	SRR915768	PRJNA209081	ILLUMINA	healthy	1348754688	NA	NA	NA	15626194	0,000671319451332406	3,20670652716836	0,000736725115812963	3,17986235456625	0,000368745416915478	1	0,000368745416915478	1	0	0
NC_001669.1	Simian virus 40 complete genome	5243	SRR10677109	PRJNA595151	ILLUMINA	healthy	11254748000	76	female	African American	506616344	4,52729853068022e-39	13,0229970507821	3,14848868464613e-38	12,8740987993507	0,0677353563745441	12	0,0846691954681801	15	0	0
NC_001669.1	Simian virus 40 complete genome	5243	SRR10676881	PRJNA595151	ILLUMINA	DCM	7800969500	48	male	Caucasian	481698528	4,52729853068022e-39	13,0229970507821	3,14848868464613e-38	12,8740987993507	0,0314176345417153	4	0,0314176345417153	4	0	0
NC_001669.1	Simian virus 40 complete genome	5243	SRR8586417	PRJNA522931	ILLUMINA	HCM	17070194400	47	male	NA	572355620	4,52729853068022e-39	13,0229970507821	3,14848868464613e-38	12,8740987993507	0	0	0,00384640076617649	1	0	0
NC_001669.1	Simian virus 40 complete genome	5243	SRR10677027	PRJNA595151	ILLUMINA	HCM	12645112750	53	female	Caucasian	4153789198	1,65290341038075e-25	10,3725507525451	2,56657612039009e-25	10,3304270854842	0,128124100436396	22	0,151419391424831	26	0	0
NC_001669.1	Simian virus 40 complete genome	5243	SRR10677149	PRJNA595151	ILLUMINA	healthy	9859588000	66	female	African American	253783328	4,52729853068022e-39	13,0229970507821	3,14848868464613e-38	12,8740987993507	0,0126346776783825	2	0,0126346776783825	2	0	0
NC_001669.1	Simian virus 40 complete genome	5243	SRR915769	PRJNA209081	ILLUMINA	healthy	1322012016	NA	NA	NA	12285848	7,50073626148154e-22	9,53491062836474	1,07661497498725e-21	9,49733858647814	0	0	0,0111047576427233	1	0	0
NC_001669.1	Simian virus 40 complete genome	5243	SRR10677154	PRJNA595151	ILLUMINA	DCM	13357918000	59	female	African American	694553968	4,52729853068022e-39	13,0229970507821	3,14848868464613e-38	12,8740987993507	0,0671801401915857	14	0,0671801401915857	14	0	0
NC_001669.1	Simian virus 40 complete genome	5243	SRR10677088	PRJNA595151	ILLUMINA	HCM	11083988500	54	male	Caucasian	292476862	4,52729853068022e-39	13,0229970507821	3,14848868464613e-38	12,8740987993507	0,0110185078621467	2	0,0110185078621467	2	0	0
NC_001669.1	Simian virus 40 complete genome	5243	SRR10676852	PRJNA595151	ILLUMINA	DCM	15048025800	41	female	Caucasian	671048148	4,52729853068022e-39	13,0229970507821	3,14848868464613e-38	12,8740987993507	0,0376131373900857	8	0,0611213482588893	13	0	0
NC_001669.1	Simian virus 40 complete genome	5243	SRR10676963	PRJNA595151	ILLUMINA	DCM	8695753750	48	female	Caucasian	286269042	4,52729853068022e-39	13,0229970507821	3,14848868464613e-38	12,8740987993507	0,0145294552117247	2	0,0145294552117247	2	0	0
NC_001669.1	Simian virus 40 complete genome	5243	SRR10677122	PRJNA595151	ILLUMINA	HCM	5358867750	58	male	Caucasian	246893618	4,52729853068022e-39	13,0229970507821	3,14848868464613e-38	12,8740987993507	0,0470592946815337	4	0,0470592946815337	4	0	0
NC_001669.1	Simian virus 40 complete genome	5243	SRR10676931	PRJNA595151	ILLUMINA	DCM	10422252500	53	female	African American	1000795094	4,52729853068022e-39	13,0229970507821	3,14848868464613e-38	12,8740987993507	0,0254441675613523	4	0,0445272932323665	7	0	0
NC_001669.1	Simian virus 40 complete genome	5243	SRR10676856	PRJNA595151	ILLUMINA	DCM	11125598750	53	male	Caucasian	252958148	4,52729853068022e-39	13,0229970507821	3,14848868464613e-38	12,8740987993507	0,140263218903605	24	0,187017625204807	32	0	0
NC_001669.1	Simian virus 40 complete genome	5243	SRR915766	PRJNA209081	ILLUMINA	healthy	795284064	NA	NA	NA	8810402	5,59883896168977e-38	12,8295749671627	2,67150156290073e-37	12,7079301046332	0,0383335968502337	2	0,0383335968502337	2	0	0
NC_001669.1	Simian virus 40 complete genome	5243	SRR10677068	PRJNA595151	ILLUMINA	healthy	19756259950	41	male	African American	953424982	4,52729853068022e-39	13,0229970507821	3,14848868464613e-38	12,8740987993507	0,0304267493967628	9	0,0338074993297364	10	0	0
NC_001669.1	Simian virus 40 complete genome	5243	SRR10677100	PRJNA595151	ILLUMINA	HCM	10974091750	51	male	Caucasian	238988050	4,52729853068022e-39	13,0229970507821	3,14848868464613e-38	12,8740987993507	0,0117505985135744	2	0,0117505985135744	2	0	0
NC_001669.1	Simian virus 40 complete genome	5243	SRR10677019	PRJNA595151	ILLUMINA	healthy	10803111250	58	male	Caucasian	243206176	4,73559755261581e-24	10,0469945471948	7,10287945514586e-24	10,0069550619835	0	0	0,00612637109216724	1	0	0
NC_001669.1	Simian virus 40 complete genome	5243	SRR10677174	PRJNA595151	ILLUMINA	healthy	20989956200	54	female	Caucasian	1013707052	4,52729853068022e-39	13,0229970507821	3,14848868464613e-38	12,8740987993507	0,0773304637051665	24	0,128884106175278	40	0	0
NC_001669.1	Simian virus 40 complete genome	5243	SRR10677178	PRJNA595151	ILLUMINA	DCM	11251241750	61	male	Caucasian	237080242	4,52729853068022e-39	13,0229970507821	3,14848868464613e-38	12,8740987993507	0,0121222622134253	2	0,0121222622134253	2	0	0
NC_001669.1	Simian virus 40 complete genome	5243	SRR915772	PRJNA209081	ILLUMINA	healthy	1325125584	NA	NA	NA	11687012	4,93285469480973e-36	12,4778148662211	1,73280391656634e-35	12,3773588252641	0,0222251610243962	2	0,0222251610243962	2	0	0
NC_001669.1	Simian virus 40 complete genome	5243	SRR10677045	PRJNA595151	ILLUMINA	healthy	24570217850	53	male	Caucasian	568456790	4,52729853068022e-39	13,0229970507821	3,14848868464613e-38	12,8740987993507	0	0	0,00606605339587502	2	0	0
NC_001669.1	Simian virus 40 complete genome	5243	SRR10676868	PRJNA595151	ILLUMINA	DCM	9283234250	48	male	Caucasian	334287708	4,52729853068022e-39	13,0229970507821	3,14848868464613e-38	12,8740987993507	0,0133081584775863	2	0,0133081584775863	2	0	0
NC_001669.1	Simian virus 40 complete genome	5243	SRR10677043	PRJNA595151	ILLUMINA	DCM	10847122750	52	male	Caucasian	911393338	1,1044257505356e-24	10,1895053826094	1,68036079094998e-24	10,1486228630389	0,215222117820769	38	0,215222117820769	38	0	0
NC_001669.1	Simian virus 40 complete genome	5243	SRR10676943	PRJNA595151	ILLUMINA	DCM	11950963250	58	female	Caucasian	568017952	4,52729853068022e-39	13,0229970507821	3,14848868464613e-38	12,8740987993507	0,143020488904116	27	0,153614599193309	29	0	0
NC_001669.1	Simian virus 40 complete genome	5243	SRR915770	PRJNA209081	ILLUMINA	healthy	1271732832	NA	NA	NA	12480688	1,19582378077169e-38	12,948636332705	7,04161404576144e-38	12,8117983851031	0	0	0,0115439104930501	1	0	0
NC_001669.1	Simian virus 40 complete genome	5243	SRR10677110	PRJNA595151	ILLUMINA	healthy	18706301100	78	male	Caucasian	1240743248	5,39112425484157e-29	11,1135209497865	9,79698882703423e-29	11,0600721821416	2,00645122580548	557	2,35586912329764	654	0	0
NC_001669.1	Simian virus 40 complete genome	5243	SRR10676965	PRJNA595151	ILLUMINA	DCM	20561482500	59	male	African American	1043834362	4,52729853068022e-39	13,0229970507821	3,14848868464613e-38	12,8740987993507	0,0653034090244191	20	0,0750989203780819	23	0	0
NC_001669.1	Simian virus 40 complete genome	5243	SRR10676956	PRJNA595151	ILLUMINA	DCM	10313323000	38	male	African American	986524918	4,52729853068022e-39	13,0229970507821	3,14848868464613e-38	12,8740987993507	0,0141566377673437	2	0,0141566377673437	2	0	0
NC_001669.1	Simian virus 40 complete genome	5243	SRR9331228	PRJNA549848	ILLUMINA	DCM	1725491880	NA	male	NA	39061348	3,99953724347357e-12	6,83856432660835	4,97931154192914e-12	6,80709925194356	0	0	0,0102364278489684	1	0	0
NC_001669.1	Simian virus 40 complete genome	5243	SRR10677123	PRJNA595151	ILLUMINA	healthy	11912413750	75	female	Caucasian	258804132	4,52729853068022e-39	13,0229970507821	3,14848868464613e-38	12,8740987993507	0	0	0,00526841872294392	1	0	0
NC_001669.1	Simian virus 40 complete genome	5243	SRR10676888	PRJNA595151	ILLUMINA	DCM	20409454000	62	male	Caucasian	1078784108	4,52729853068022e-39	13,0229970507821	3,14848868464613e-38	12,8740987993507	0,00678446585139815	2	0,00678446585139815	2	0	0
NC_001669.1	Simian virus 40 complete genome	5243	SRR915765	PRJNA209081	ILLUMINA	healthy	806684040	NA	NA	NA	9394860	4,78259826153663e-20	9,09378265677099	6,65341823345175e-20	9,05783252420079	0,0367353942966199	2	0,0367353942966199	2	0	0
NC_001669.1	Simian virus 40 complete genome	5243	SRR10676917	PRJNA595151	ILLUMINA	HCM	14575275000	54	male	Caucasian	430052212	5,95642355077275e-29	11,1046158673685	1,07786637390992e-28	11,0515037563388	0,0264546319397131	6	0,0264546319397131	6	0	0
NC_001669.1	Simian virus 40 complete genome	5243	SRR10677147	PRJNA595151	ILLUMINA	healthy	12279135250	52	male	African American	766766066	4,35570075244108e-87	19,7458343944887	5,98560397400453e-84	19,3774145908901	0,0103484346117746	2	0,0103484346117746	2	0	0
NC_001669.1	Simian virus 40 complete genome	5243	SRR10676976	PRJNA595151	ILLUMINA	DCM	11367355750	26	male	African American	295566418	4,52729853068022e-39	13,0229970507821	3,14848868464613e-38	12,8740987993507	0	0	0,0102851298676442	2	0	0
NC_001669.1	Simian virus 40 complete genome	5243	SRR10677169	PRJNA595151	ILLUMINA	DCM	12765883000	64	male	African American	1228075166	4,52729853068022e-39	13,0229970507821	3,14848868464613e-38	12,8740987993507	0	0	0,0256751522744843	5	0	0
NC_001669.1	Simian virus 40 complete genome	5243	SRR10677179	PRJNA595151	ILLUMINA	healthy	13752633500	52	male	Caucasian	838682538	4,52729853068022e-39	13,0229970507821	3,14848868464613e-38	12,8740987993507	0,0653808426049703	14	0,0747209629771089	16	0	0
NC_001669.1	Simian virus 40 complete genome	5243	SRR10677167	PRJNA595151	ILLUMINA	DCM	11723898500	66	male	Caucasian	272117332	4,52729853068022e-39	13,0229970507821	3,14848868464613e-38	12,8740987993507	0	0	0,00558421805682482	1	0	0
NC_001669.1	Simian virus 40 complete genome	5243	SRR10677182	PRJNA595151	ILLUMINA	HCM	12006828000	46	male	Caucasian	884466636	4,52729853068022e-39	13,0229970507821	3,14848868464613e-38	12,8740987993507	0,0219646738311568	4	0,0439293476623136	8	0	0
NC_001669.1	Simian virus 40 complete genome	5243	SRR8586418	PRJNA522931	ILLUMINA	HCM	18471064500	31	female	NA	638555188	4,52729853068022e-39	13,0229970507821	3,14848868464613e-38	12,8740987993507	0,277438792068808	78	0,320121683156316	90	0	0
NC_001669.1	Simian virus 40 complete genome	5243	SRR10677153	PRJNA595151	ILLUMINA	healthy	11026609250	69	male	Caucasian	433532420	4,52729853068022e-39	13,0229970507821	3,14848868464613e-38	12,8740987993507	0,0556976580869483	10	0,0556976580869483	10	0	0
NC_001669.1	Simian virus 40 complete genome	5243	SRR9331238	PRJNA549848	ILLUMINA	healthy	1499866550	NA	male	NA	38941384	2,21967441914518e-30	11,3947829587367	5,36831500666897e-30	11,3176040288178	0	0	0,0119962135139668	1	0	0
NC_001669.1	Simian virus 40 complete genome	5243	SRR10677126	PRJNA595151	ILLUMINA	healthy	30018567500	65	male	Caucasian	1905851856	4,52729853068022e-39	13,0229970507821	3,14848868464613e-38	12,8740987993507	0,0134327006450527	6	0,0626859363435791	28	0	0
NC_001669.1	Simian virus 40 complete genome	5243	SRR1175571	PRJNA239241	ABI_SOLID	DCM	376619320	NA	NA	NA	117822918	1,85630201673033e-37	12,7363722692848	8,01171555085057e-37	12,6217433389493	0	0	0,132435823895184	1	0	0
NC_001669.1	Simian virus 40 complete genome	5243	SRR10677157	PRJNA595151	ILLUMINA	healthy	13498204000	57	male	Caucasian	684544886	4,52729853068022e-39	13,0229970507821	3,14848868464613e-38	12,8740987993507	0,036066770873563	8	0,0405751172327584	9	0	0
NC_001669.1	Simian virus 40 complete genome	5243	SRR10676826	PRJNA595151	ILLUMINA	healthy	11067795750	50	male	Caucasian	616116314	4,52729853068022e-39	13,0229970507821	3,14848868464613e-38	12,8740987993507	0,103242738694156	18	0,12618556951508	22	0	0
NC_001669.1	Simian virus 40 complete genome	5243	SRR8586427	PRJNA522931	ILLUMINA	HCM	17563087500	42	male	NA	583185434	4,52729853068022e-39	13,0229970507821	3,14848868464613e-38	12,8740987993507	0,238813900492349	64	0,261202703663506	70	0	0
NC_001669.1	Simian virus 40 complete genome	5243	SRR9331220	PRJNA549848	ILLUMINA	HCM	1753885840	NA	male	NA	54089412	9,86273285351354e-33	11,8572908320278	2,68489847212724e-32	11,7731247516281	0,0198872953126456	2	0,0497182382816139	5	0,00994364765632279	1
NC_001669.1	Simian virus 40 complete genome	5243	SRR10677037	PRJNA595151	ILLUMINA	DCM	9803504500	52	male	African American	222450346	4,52729853068022e-39	13,0229970507821	3,14848868464613e-38	12,8740987993507	0	0	0,00650770406038318	1	0	0
NC_001669.1	Simian virus 40 complete genome	5243	SRR10676865	PRJNA595151	ILLUMINA	DCM	15415306500	47	male	Caucasian	568881470	4,52729853068022e-39	13,0229970507821	3,14848868464613e-38	12,8740987993507	0,0163591035406713	4	0,0163591035406713	4	0	0
NC_001669.1	Simian virus 40 complete genome	5243	SRR10676944	PRJNA595151	ILLUMINA	DCM	12410975500	58	male	Caucasian	746147922	4,52729853068022e-39	13,0229970507821	3,14848868464613e-38	12,8740987993507	0,193930082093463	37	0,230619557084118	44	0	0
NC_001669.1	Simian virus 40 complete genome	5243	SRR10676867	PRJNA595151	ILLUMINA	DCM	12165048000	56	female	Caucasian	598914868	4,52729853068022e-39	13,0229970507821	3,14848868464613e-38	12,8740987993507	0,0880788312517749	16	0,0935837582050108	17	0	0
NC_001669.1	Simian virus 40 complete genome	5243	SRR10676972	PRJNA595151	ILLUMINA	healthy	20227877150	51	female	Caucasian	802520746	4,52729853068022e-39	13,0229970507821	3,14848868464613e-38	12,8740987993507	0,0401882451441998	12	0,0401882451441998	12	0	0
NC_001669.1	Simian virus 40 complete genome	5243	SRR10677120	PRJNA595151	ILLUMINA	HCM	9123425500	60	female	Caucasian	134493506	4,52729853068022e-39	13,0229970507821	3,14848868464613e-38	12,8740987993507	0	0	0,00670392536271151	1	0	0
NC_001669.1	Simian virus 40 complete genome	5243	SRR10677030	PRJNA595151	ILLUMINA	DCM	11391195250	26	male	African American	846710168	4,52729853068022e-39	13,0229970507821	3,14848868464613e-38	12,8740987993507	0,0787325110532344	14	0,0956037634217846	17	0	0
NC_001669.1	Simian virus 40 complete genome	5243	SRR10677152	PRJNA595151	ILLUMINA	DCM	8585753250	59	male	Caucasian	183460510	4,52729853068022e-39	13,0229970507821	3,14848868464613e-38	12,8740987993507	0,0466746332379147	6	0,0544537387775671	7	0	0
NC_001669.1	Simian virus 40 complete genome	5243	SRR10677077	PRJNA595151	ILLUMINA	healthy	21968918150	46	male	Caucasian	1090542416	4,52729853068022e-39	13,0229970507821	3,14848868464613e-38	12,8740987993507	0,018406677439005	6	0,018406677439005	6	0	0
NC_001669.1	Simian virus 40 complete genome	5243	SRR10676969	PRJNA595151	ILLUMINA	DCM	9414501500	61	female	Caucasian	930872050	4,52729853068022e-39	13,0229970507821	3,14848868464613e-38	12,8740987993507	0,0155768226016304	2	0,0155768226016304	2	0	0
NC_001669.1	Simian virus 40 complete genome	5243	SRR10676949	PRJNA595151	ILLUMINA	healthy	10636193500	49	male	African American	483288624	4,52729853068022e-39	13,0229970507821	3,14848868464613e-38	12,8740987993507	0,0367762551574643	6	0,0429056310170417	7	0	0
NC_001669.1	Simian virus 40 complete genome	5243	SRR10677105	PRJNA595151	ILLUMINA	healthy	12635330500	55	female	Caucasian	281694576	4,52729853068022e-39	13,0229970507821	3,14848868464613e-38	12,8740987993507	0,010025645295435	2	0,0150384679431524	3	0	0
NC_001669.1	Simian virus 40 complete genome	5243	SRR10676903	PRJNA595151	ILLUMINA	DCM	13833939750	51	male	Caucasian	548195316	4,52729853068022e-39	13,0229970507821	3,14848868464613e-38	12,8740987993507	0,0114299035595999	2	0,0114299035595999	2	0	0
NC_001669.1	Simian virus 40 complete genome	5243	SRR10677065	PRJNA595151	ILLUMINA	healthy	11174579250	75	female	Caucasian	308277346	8,9742381734175e-24	9,9837859318978	1,34106112417468e-23	9,94386566052771	0,0107273473361568	2	0,0107273473361568	2	0	0
NC_001669.1	Simian virus 40 complete genome	5243	SRR10677111	PRJNA595151	ILLUMINA	healthy	14764890950	81	male	Caucasian	482302678	1,90801661903093e-20	9,19312158179409	2,67332426373603e-20	9,15678494072587	0	0	0,00489073613724548	1	0	0
NC_001669.1	Simian virus 40 complete genome	5243	SRR10677013	PRJNA595151	ILLUMINA	healthy	11037476750	56	male	Caucasian	360207282	4,52729853068022e-39	13,0229970507821	3,14848868464613e-38	12,8740987993507	0,0108718894449551	2	0,0108718894449551	2	0	0
NC_001669.1	Simian virus 40 complete genome	5243	SRR8586433	PRJNA522931	ILLUMINA	HCM	16376741100	41	female	NA	510713994	4,52729853068022e-39	13,0229970507821	3,14848868464613e-38	12,8740987993507	0	0	0,00404248388328638	1	0	0
NC_001669.1	Simian virus 40 complete genome	5243	SRR10677052	PRJNA595151	ILLUMINA	healthy	12039055000	57	female	Caucasian	545368108	4,52729853068022e-39	13,0229970507821	3,14848868464613e-38	12,8740987993507	0,0104954408429457	2	0,0157431612644185	3	0	0
NC_001669.1	Simian virus 40 complete genome	5243	SRR10676939	PRJNA595151	ILLUMINA	HCM	11327093250	53	male	Caucasian	596927296	4,52729853068022e-39	13,0229970507821	3,14848868464613e-38	12,8740987993507	0,0219868556234754	4	0,0274835695293443	5	0	0
NC_001669.1	Simian virus 40 complete genome	5243	SRR10677022	PRJNA595151	ILLUMINA	DCM	11320311750	51	male	Caucasian	419491072	4,52729853068022e-39	13,0229970507821	3,14848868464613e-38	12,8740987993507	0	0	0,0215133802720685	4	0	0
NC_001669.1	Simian virus 40 complete genome	5243	SRR10677181	PRJNA595151	ILLUMINA	HCM	12561661000	49	male	Caucasian	2562022388	4,52729853068022e-39	13,0229970507821	3,14848868464613e-38	12,8740987993507	0,098824065019677	17	0,145329507381878	25	0	0
NC_001669.1	Simian virus 40 complete genome	5243	SRR10677067	PRJNA595151	ILLUMINA	healthy	20127156200	60	female	Caucasian	1366738372	4,52729853068022e-39	13,0229970507821	3,14848868464613e-38	12,8740987993507	0,0364570091416384	10	0,0619769155407853	17	0	0
NC_001669.1	Simian virus 40 complete genome	5243	SRR10677162	PRJNA595151	ILLUMINA	HCM	8839714000	46	male	Caucasian	177734264	4,52729853068022e-39	13,0229970507821	3,14848868464613e-38	12,8740987993507	0	0	0,00664101022919727	1	0	0
NC_001669.1	Simian virus 40 complete genome	5243	SRR10676929	PRJNA595151	ILLUMINA	DCM	11636008000	53	male	Caucasian	410630952	4,52729853068022e-39	13,0229970507821	3,14848868464613e-38	12,8740987993507	0	0	0,0052803951675028	1	0	0
NC_001669.1	Simian virus 40 complete genome	5243	SRR10677025	PRJNA595151	ILLUMINA	DCM	9969980500	62	male	African American	238120140	3,68791071032788e-17	8,34085031274208	4,91268601990362e-17	8,30687697665798	0,0121116196413089	2	0,0121116196413089	2	0	0
NC_001669.1	Simian virus 40 complete genome	5243	SRR10677186	PRJNA595151	ILLUMINA	DCM	13652926500	49	female	African American	937221068	4,52729853068022e-39	13,0229970507821	3,14848868464613e-38	12,8740987993507	0,0651272980279006	14	0,0697792478870363	15	0	0
NC_001669.1	Simian virus 40 complete genome	5243	SRR10676898	PRJNA595151	ILLUMINA	DCM	33097243250	57	female	Caucasian	1316137732	3,43235139330336e-29	11,1537549443809	6,33459210942449e-29	11,0991152188139	0,0788248924646026	42	0,101346290311632	54	0	0
NC_001669.1	Simian virus 40 complete genome	5243	SRR10676830	PRJNA595151	ILLUMINA	healthy	17805263400	16	female	Caucasian	3247580948	4,18841705303169e-37	12,6727111087201	1,67609863549101e-36	12,5634886038213	0	0	0,00822240900032633	2	0	0
NC_001669.1	Simian virus 40 complete genome	5243	SRR10677156	PRJNA595151	ILLUMINA	DCM	13627888000	56	female	African American	518380156	4,52729853068022e-39	13,0229970507821	3,14848868464613e-38	12,8740987993507	0,00900586594702712	2	0,0180117318940542	4	0	0
NC_001669.1	Simian virus 40 complete genome	5243	SRR10677173	PRJNA595151	ILLUMINA	DCM	12635971250	53	female	African American	872892042	4,52729853068022e-39	13,0229970507821	3,14848868464613e-38	12,8740987993507	0,070605530822456	14	0,0857352874272679	17	0	0
NC_001669.1	Simian virus 40 complete genome	5243	SRR10677004	PRJNA595151	ILLUMINA	DCM	11788389500	56	male	Caucasian	253333950	6,92721811965379e-37	12,6331906935851	2,67699188414742e-36	12,5263975896834	0,0334610867663965	6	0,0390379345607959	7	0	0
NC_001669.1	Simian virus 40 complete genome	5243	SRR9331241	PRJNA549848	ILLUMINA	healthy	1031972410	NA	male	NA	27978302	1,17848625421582e-31	11,6477138449965	3,06602766100601e-31	11,5659337587305	0	0	0,0177433605655421	1	0	0
NC_001672.1	Tick-borne encephalitis virus	11141	SRR9331236	PRJNA549848	ILLUMINA	healthy	1297295230	NA	male	NA	35986452	1,57831715249091e-25	10,3769611354515	2,45353329293326e-25	10,3347467243705	0,0209468643259848	3	0,0907697454126007	13	0,069822881086616	10
NC_001672.1	Tick-borne encephalitis virus	11141	SRR9331226	PRJNA549848	ILLUMINA	HCM	1240784160	NA	male	NA	47610108	5,19511240067922e-21	9,33198922193354	7,3614389162852e-21	9,29498368523874	0,0513951447819873	8	0,218429365323446	34	0,16060982744371	25
NC_001672.1	Tick-borne encephalitis virus	11141	SRR9331229	PRJNA549848	ILLUMINA	DCM	1053014620	NA	male	NA	25786734	9,25920274378861e-38	12,7905394274112	4,20767077067272e-37	12,6723514077949	0	0	0,0681678618969708	8	0,0596468791598495	7
NC_001672.1	Tick-borne encephalitis virus	11141	SRR1175570	PRJNA239241	ABI_SOLID	DCM	455376130	NA	NA	NA	139424354	4,46303173192867e-31	11,5336654887697	1,13195687262524e-30	11,4532882927955	0	0	0,0621667208061304	1	0	0
NC_001672.1	Tick-borne encephalitis virus	11141	SRR9331234	PRJNA549848	ILLUMINA	DCM	1680725690	NA	male	NA	43627018	7,93001319881247e-25	10,2216606200562	1,2113632878844e-24	10,1805162359133	0,0157444088556902	3	0,083970180563681	16	0,0472332265670706	9
NC_001672.1	Tick-borne encephalitis virus	11141	SRR9331231	PRJNA549848	ILLUMINA	DCM	2056603570	NA	male	NA	42902284	2,08240951065277e-29	11,1981191401759	3,91791778414436e-29	11,1419791671103	0,0114170443227236	3	0,0494738587318023	13	0,0418624958499866	11
NC_001672.1	Tick-borne encephalitis virus	11141	SRR9331222	PRJNA549848	ILLUMINA	HCM	1712941230	NA	male	NA	112692576	2,45348159875475e-17	8,38890372720795	3,2803798530928e-17	8,35468491676824	0,196795651618081	41	1,05597666721897	220	0,729583879169471	152
NC_001672.1	Tick-borne encephalitis virus	11141	SRR9331232	PRJNA549848	ILLUMINA	DCM	1713795090	NA	male	NA	42712616	1,02043805475358e-27	10,8478875494912	1,72567803943192e-27	10,7997517059871	0,0309498518052343	7	0,132642222022433	30	0,0574782962097208	13
NC_001672.1	Tick-borne encephalitis virus	11141	SRR9331237	PRJNA549848	ILLUMINA	healthy	1790404350	NA	male	NA	50990760	1,21882411752818e-30	11,4468789819894	3,00485845408543e-30	11,3683732589242	0,0232258029338058	5	0,0975483723219844	21	0,0743225693881786	16
NC_001672.1	Tick-borne encephalitis virus	11141	SRR9331233	PRJNA549848	ILLUMINA	DCM	1091411580	NA	male	NA	22865192	8,97545150569454e-29	11,0679249691803	1,60141073216378e-28	11,015910414656	0,0153833503394152	2	0,107683452375907	14	0,0461500510182457	6
NC_001672.1	Tick-borne encephalitis virus	11141	SRR1175566	PRJNA239241	ABI_SOLID	healthy	244791140	NA	NA	NA	72696552	6,84019675492957e-37	12,6341851815007	2,67699188414742e-36	12,5263975896834	0	0	0,110061345847668	1	0	0
NC_001672.1	Tick-borne encephalitis virus	11141	SRR9331227	PRJNA549848	ILLUMINA	HCM	1696014810	NA	male	NA	66308022	2,26801376675837e-29	11,1905516355939	4,24357366127799e-29	11,1348671360117	0,0727443729598788	15	0,320075241023467	66	0,198834619423669	41
NC_001672.1	Tick-borne encephalitis virus	11141	SRR9331221	PRJNA549848	ILLUMINA	HCM	1994802180	NA	male	NA	66345726	9,33061831496771e-28	10,8560680192791	1,57908074980648e-27	10,80790023981	0,0208592372641423	5	0,225279762452737	54	0,200248677735766	48
NC_001672.1	Tick-borne encephalitis virus	11141	SRR915777	PRJNA209081	ILLUMINA	healthy	1329990192	NA	NA	NA	13692888	1,16265672817495e-23	9,95807065936683	1,73439304804388e-23	9,91822242523624	0	0	0,0107210551023886	2	0	0
NC_001672.1	Tick-borne encephalitis virus	11141	SRR1175568	PRJNA239241	ABI_SOLID	DCM	351619840	NA	NA	NA	104378558	8,7414033976588e-35	12,2467666957075	2,70916476072682e-34	12,1546652146019	0	0	0,0673074698565044	1	0	0
NC_001672.1	Tick-borne encephalitis virus	11141	SRR9331230	PRJNA549848	ILLUMINA	DCM	1838016740	NA	male	NA	37939262	0,000594046844343971	3,24172317248472	0,00065223647610857	3,21499389779671	0,00904049084351883	2	0,0587631904828724	13	0,0226012271087971	5
NC_001672.1	Tick-borne encephalitis virus	11141	SRR9331225	PRJNA549848	ILLUMINA	HCM	1259394360	NA	male	NA	37112868	3,79735581232829e-08	5,37650138255662	4,46087053966621e-08	5,3474188093907	0,0685913590011299	10	0,198914941103277	29	0,102887038501695	15
NC_001672.1	Tick-borne encephalitis virus	11141	SRR915770	PRJNA209081	ILLUMINA	healthy	1271732832	NA	NA	NA	12480688	1,90001411678072e-22	9,67636061800526	2,75247670175001e-22	9,63838059121529	0	0	0,01086522263981	2	0	0
NC_001672.1	Tick-borne encephalitis virus	11141	SRR9331242	PRJNA549848	ILLUMINA	healthy	991818030	NA	male	NA	26072030	1,97984817257246e-08	5,49263990826577	2,33537112338976e-08	5,46340996176969	0,00872145109391948	1	0,139543217502712	16	0,0784930598452754	9
NC_001672.1	Tick-borne encephalitis virus	11141	SRR9331220	PRJNA549848	ILLUMINA	HCM	1753885840	NA	male	NA	54089412	1,38876896808768e-30	11,4355553601135	3,40793984990374e-30	11,3573791772069	0,0421156899702812	9	0,163783238773316	35	0,0795518588327535	17
NC_001672.1	Tick-borne encephalitis virus	11141	SRR9331228	PRJNA549848	ILLUMINA	DCM	1725491880	NA	male	NA	39061348	2,11521003793211e-29	11,1967342954274	3,97636338457771e-29	11,1406605776427	0,019269218638234	4	0,0818941792124943	17	0,0578076559147019	12
NC_001672.1	Tick-borne encephalitis virus	11141	SRR9331224	PRJNA549848	ILLUMINA	HCM	1816857490	NA	male	NA	79885332	6,33459228199419e-35	12,2728636684369	1,98472337298596e-34	12,1800692518153	0,0556155653409589	12	0,305885609375274	66	0,236366152699075	51
NC_001672.1	Tick-borne encephalitis virus	11141	SRR1175563	PRJNA239241	ABI_SOLID	healthy	347468550	NA	NA	NA	115072850	5,64500578273388e-33	11,9039315334358	1,56209563967638e-32	11,8187170545602	0	0	0,0846426623469293	1	0	0
NC_001672.1	Tick-borne encephalitis virus	11141	SRR9331241	PRJNA549848	ILLUMINA	healthy	1031972410	NA	male	NA	27978302	1,65306743036065e-29	11,2185590408467	3,12985018297272e-29	11,1619587189346	0,0334003911480612	4	0,150301760166275	18	0,0751508800831377	9
NC_001672.1	Tick-borne encephalitis virus	11141	SRR9331240	PRJNA549848	ILLUMINA	healthy	1672467650	NA	male	NA	53819838	6,33459228199419e-35	12,2728636684369	1,98472337298596e-34	12,1800692518153	0,0390794092526068	8	0,131893006227548	27	0,0830437446617894	17
NC_001672.1	Tick-borne encephalitis virus	11141	SRR9331223	PRJNA549848	ILLUMINA	HCM	1610975870	NA	male	NA	49022854	4,22434935072784e-28	10,9282226558365	7,26545791961227e-28	10,8788979020959	0,00977347562614001	2	0,11728170751368	24	0,0830745428221901	17
NC_001672.1	Tick-borne encephalitis virus	11141	SRR9331238	PRJNA549848	ILLUMINA	healthy	1499866550	NA	male	NA	38941384	1,92022762305896e-28	10,9995495432897	3,37008531239799e-28	10,9487085664826	0,0225818678588019	4	0,129845740188111	23	0,0790365375058068	14
NC_001676.1	Human papillomavirus 54	7759	SRR9331229	PRJNA549848	ILLUMINA	DCM	1053014620	NA	male	NA	25786734	7,96107939854481e-30	11,2830001321734	1,63964508325568e-29	11,2192801010201	0	0	0,0122351164678785	1	0	0
NC_001676.1	Human papillomavirus 54	7759	SRR9331237	PRJNA549848	ILLUMINA	healthy	1790404350	NA	male	NA	50990760	8,82979934159519e-27	10,6488164444951	1,44039770361112e-26	10,6031596748779	0	0	0,00666989742197527	1	0	0
NC_001676.1	Human papillomavirus 54	7759	SRR9331231	PRJNA549848	ILLUMINA	DCM	2056603570	NA	male	NA	42902284	3,38555939029672e-38	12,8684920521902	1,7016955794242e-37	12,7431569317883	0,00546450534001219	1	0,00546450534001219	1	0	0
NC_001676.1	Human papillomavirus 54	7759	SRR9331238	PRJNA549848	ILLUMINA	healthy	1499866550	NA	male	NA	38941384	2,75839870740471e-34	12,153193227527	8,24400066053838e-34	12,0633774083126	0	0	0,00810621825669907	1	0	0
NC_001690.1	Human papillomavirus type 48	7100	SRR9331222	PRJNA549848	ILLUMINA	HCM	1712941230	NA	male	NA	112692576	0,00213179561354971	2,85797117315464	0,00231508893009326	2,83169646880719	0	0	0,00753177724038832	1	0	0
NC_001690.1	Human papillomavirus type 48	7100	SRR9331234	PRJNA549848	ILLUMINA	DCM	1680725690	NA	male	NA	43627018	0,00411812658253478	2,64222824259555	0,00444062268496493	2,61659189863351	0	0	0,00823513892306312	1	0	0
NC_001691.1	Human papillomavirus type 50	7184	SRR1175570	PRJNA239241	ABI_SOLID	DCM	455376130	NA	NA	NA	139424354	2,01471144645995e-27	10,7855235489274	3,35752664288778e-27	10,7384664273511	0	0	0,289225822592329	3	0	0
NC_001691.1	Human papillomavirus type 50	7184	SRR1175571	PRJNA239241	ABI_SOLID	DCM	376619320	NA	NA	NA	117822918	1,09831117155421e-35	12,4139084496409	3,69021812212665e-35	12,3165275349736	0	0	0,0966538174669336	1	0	0
NC_001691.1	Human papillomavirus type 50	7184	SRR1175548	PRJNA239241	ABI_SOLID	DCM	342450680	NA	NA	NA	148724382	2,01329579250946e-27	10,7855881735491	3,35698352290069e-27	10,7384813649596	0	0	0,0927933682975974	1	0	0
NC_001691.1	Human papillomavirus type 50	7184	SRR9331220	PRJNA549848	ILLUMINA	HCM	1753885840	NA	male	NA	54089412	2,34621807291386e-35	12,3530066268295	7,60776988154371e-35	12,258029251485	0	0	0,00725703572690707	1	0	0
NC_001691.1	Human papillomavirus type 50	7184	SRR1175572	PRJNA239241	ABI_SOLID	DCM	332272160	NA	NA	NA	111143030	1,08996741754062e-18	8,74757137636913	1,48653555496657e-18	8,71247644178739	0	0	0,120828430341176	1	0	0
NC_001691.1	Human papillomavirus type 50	7184	SRR1175559	PRJNA239241	ABI_SOLID	DCM	345663340	NA	NA	NA	82327844	7,73869444128917e-30	11,2854915831913	1,63964508325568e-29	11,2192801010201	0	0	0,0857009983572572	1	0	0
NC_001693.1	Human papillomavirus type 60	7313	SRR9331220	PRJNA549848	ILLUMINA	HCM	1753885840	NA	male	NA	54089412	1,27435026501309e-29	11,2415491537051	2,45542924029864e-29	11,1835097895606	0,00712902292658285	1	0,00712902292658285	1	0	0
NC_001693.1	Human papillomavirus type 60	7313	SRR9331237	PRJNA549848	ILLUMINA	healthy	1790404350	NA	male	NA	50990760	1,89358684371071e-10	6,26255617887684	2,29346645569122e-10	6,23262157893203	0	0	0,00707667634310216	1	0	0
NC_001694.1	Human papillomavirus - 61	7989	SRR9331229	PRJNA549848	ILLUMINA	DCM	1053014620	NA	male	NA	25786734	0,000881382326774048	3,12753894306566	0,000965096090400715	3,10076836522162	0,0118828725340179	1	0,0118828725340179	1	0	0
NC_001699.1	JC polyomavirus	5130	SRR1175544	PRJNA239241	ABI_SOLID	healthy	232737230	NA	NA	NA	79201724	7,25039977951516e-19	8,79347181332711	9,906044319954e-19	8,75835470388325	0	0	0,268649822462496	1	0	0
NC_001699.1	JC polyomavirus	5130	SRR9331242	PRJNA549848	ILLUMINA	healthy	991818030	NA	male	NA	26072030	1,23799589103185e-38	12,9459751309866	7,04161404576144e-38	12,8117983851031	0	0	0,0189406796564049	1	0	0
NC_001702.1	Murine type C retrovirus	8135	SRR8586434	PRJNA522931	ILLUMINA	HCM	18481999200	30	female	NA	624213824	4,52729853068022e-39	13,0229970507821	3,14848868464613e-38	12,8740987993507	0,0184845950270572	8	0,0277268925405858	12	0	0
NC_001702.1	Murine type C retrovirus	8135	SRR8586425	PRJNA522931	ILLUMINA	HCM	15219584700	20	male	NA	622508556	8,16941905564701e-32	11,6789041183877	2,14818516384809e-31	11,596428418676	0,0336457919807566	12	0,0616839519647204	22	0	0
NC_001702.1	Murine type C retrovirus	8135	SRR8586415	PRJNA522931	ILLUMINA	HCM	17161372500	30	male	NA	561277576	4,44630013111675e-26	10,4972577089807	7,04253762123172e-26	10,4537452363831	0,00743847938556975	3	0,009917972514093	4	0	0
NC_001702.1	Murine type C retrovirus	8135	SRR9331239	PRJNA549848	ILLUMINA	healthy	1049566140	NA	male	NA	27739260	7,29330339760464e-28	10,8785491734495	1,24071026602975e-27	10,8300048960163	0,0107155482609392	1	0,0107155482609392	1	0	0
NC_001702.1	Murine type C retrovirus	8135	SRR915768	PRJNA209081	ILLUMINA	healthy	1348754688	NA	NA	NA	15626194	2,69675945058174e-33	11,9654028427779	7,58160154866903e-33	11,8792998759761	0,00722432784968102	1	0,00722432784968102	1	0	0
NC_001702.1	Murine type C retrovirus	8135	SRR9331226	PRJNA549848	ILLUMINA	HCM	1240784160	NA	male	NA	47610108	5,48011376907704e-28	10,9045766337504	9,36896285327901e-28	10,8556933680852	0	0	0,00879829913976829	1	0	0
NC_001702.1	Murine type C retrovirus	8135	SRR8586420	PRJNA522931	ILLUMINA	HCM	14499088200	31	female	NA	511975748	4,52729853068022e-39	13,0229970507821	3,14848868464613e-38	12,8740987993507	0,00291990757708757	1	0,00875972273126271	3	0	0
NC_001702.1	Murine type C retrovirus	8135	SRR10677110	PRJNA595151	ILLUMINA	healthy	18706301100	78	male	Caucasian	1240743248	4,52729853068022e-39	13,0229970507821	3,14848868464613e-38	12,8740987993507	0,0719709783145158	31	0,0719709783145158	31	0	0
NC_001702.1	Murine type C retrovirus	8135	SRR10677020	PRJNA595151	ILLUMINA	DCM	12063126250	42	male	Caucasian	352721686	4,52729853068022e-39	13,0229970507821	3,14848868464613e-38	12,8740987993507	0,0141205780905583	4	0,0141205780905583	4	0	0
NC_001702.1	Murine type C retrovirus	8135	SRR8586411	PRJNA522931	ILLUMINA	HCM	17717196000	39	male	NA	684178968	4,52729853068022e-39	13,0229970507821	3,14848868464613e-38	12,8740987993507	0,0289266661672604	12	0,0409794437369522	17	0	0
NC_001702.1	Murine type C retrovirus	8135	SRR10677036	PRJNA595151	ILLUMINA	DCM	10232451500	63	female	Caucasian	259081348	4,52729853068022e-39	13,0229970507821	3,14848868464613e-38	12,8740987993507	0,00758669899982939	2	0,00758669899982939	2	0	0
NC_001710.1	GB virus C/Hepatitis G virus	9392	SRR915775	PRJNA209081	ILLUMINA	healthy	1319775768	NA	NA	NA	13248222	2,31812943316867e-20	9,1721619325125	3,24198398845958e-20	9,13594218474922	0	0	0,00631304536069989	1	0	0
NC_001710.1	GB virus C/Hepatitis G virus	9392	SRR1175539	PRJNA239241	ABI_SOLID	DCM	270554900	NA	NA	NA	63622400	9,25920274378861e-38	12,7905394274112	4,20767077067272e-37	12,6723514077949	0	0	0,123344536970894	1	0	0
NC_001710.1	GB virus C/Hepatitis G virus	9392	SRR9331221	PRJNA549848	ILLUMINA	HCM	1994802180	NA	male	NA	66345726	1,36353199271188e-29	11,2355769815295	2,61772235873801e-29	11,1778300897342	0	0	0,00494873855110326	1	0	0
NC_001716.2	Human herpesvirus 7	153080	SRR9331225	PRJNA549848	ILLUMINA	HCM	1259394360	NA	male	NA	37112868	4,26859953481249e-30	11,3376860550096	1,00650471529501e-29	11,262357242093	0,000499200634068192	1	0,00349440443847734	7	0,00299520380440915	6
NC_001716.2	Human herpesvirus 7	153080	SRR915769	PRJNA209081	ILLUMINA	healthy	1322012016	NA	NA	NA	12285848	4,54024433902465e-28	10,9216756273805	7,79315984347698e-28	10,8725041322076	0	0	0,000760677349370244	2	0	0
NC_001716.2	Human herpesvirus 7	153080	SRR1175554	PRJNA239241	ABI_SOLID	healthy	278687970	NA	NA	NA	61045490	7,48643949753079e-39	12,9845432213353	4,77173708604212e-38	12,8419541114636	0	0	0,00572028575404673	1	0	0
NC_001716.2	Human herpesvirus 7	153080	SRR9331221	PRJNA549848	ILLUMINA	HCM	1994802180	NA	male	NA	66345726	7,68390405944815e-14	7,38393535753348	9,76801198750569e-14	7,3519333381404	0,00121449052709594	4	0,00576883000370574	19	0,00364347158128783	12
NC_001716.2	Human herpesvirus 7	153080	SRR9331235	PRJNA549848	ILLUMINA	healthy	1465645230	NA	male	NA	39817568	4,22515565651141e-32	11,7348228031138	1,12132269277288e-31	11,6519510964882	0	0	0,00288165646247235	7	0,00246999125354773	6
NC_001716.2	Human herpesvirus 7	153080	SRR1175572	PRJNA239241	ABI_SOLID	DCM	332272160	NA	NA	NA	111143030	1,89497132313171e-36	12,5537764779315	6,83841804686869e-36	12,4517754821798	0	0	0,00567044319029927	1	0	0
NC_001716.2	Human herpesvirus 7	153080	SRR9331223	PRJNA549848	ILLUMINA	HCM	1610975870	NA	male	NA	49022854	1,43143669643588e-14	7,60437350096118	1,83839281144129e-14	7,57194449738657	0,000355651593777194	1	0,00177825796888597	5	0,00142260637510878	4
NC_001716.2	Human herpesvirus 7	153080	SRR9331236	PRJNA549848	ILLUMINA	healthy	1297295230	NA	male	NA	35986452	0,00448687396683232	2,6130526405017	0,00483597035703606	2,58734247802036	0,00152449056346875	3	0,00558979873271876	11	0,00355714464809375	7
NC_001716.2	Human herpesvirus 7	153080	SRR915765	PRJNA209081	ILLUMINA	healthy	806684040	NA	NA	NA	9394860	0,00393672695932756	2,6574488420988	0,00424768387838248	2,63172066966195	0,00125818965441062	2	0,00125818965441062	2	0	0
NC_001716.2	Human herpesvirus 7	153080	SRR1175545	PRJNA239241	ABI_SOLID	healthy	155282380	NA	NA	NA	61813476	2,47280157249799e-26	10,5525135414331	3,95130688479854e-26	10,5083960284821	0	0	0,0121422528055889	1	0	0
NC_001716.2	Human herpesvirus 7	153080	SRR1175563	PRJNA239241	ABI_SOLID	healthy	347468550	NA	NA	NA	115072850	7,67321103940431e-17	8,25377806629687	1,01702610053524e-16	8,22005774403014	0	0	0,00616020316963117	1	0	0
NC_001716.2	Human herpesvirus 7	153080	SRR1175544	PRJNA239241	ABI_SOLID	healthy	232737230	NA	NA	NA	79201724	0,00506530569987756	2,57133897661455	0,00545170981576735	2,5457789906876	0	0	0,0180059261723622	2	0	0
NC_001716.2	Human herpesvirus 7	153080	SRR915764	PRJNA209081	ILLUMINA	healthy	747744552	NA	NA	NA	8493296	6,04928312314877e-07	4,85401650116095	6,96691658383426e-07	4,82594876119543	0,000680412902565959	1	0,000680412902565959	1	0	0
NC_001716.2	Human herpesvirus 7	153080	SRR915770	PRJNA209081	ILLUMINA	healthy	1271732832	NA	NA	NA	12480688	0,00838667471260415	2,39163860246499	0,00898703087185015	2,36615203102982	0	0	0,000395379688496613	1	0	0
NC_001716.2	Human herpesvirus 7	153080	SRR1175548	PRJNA239241	ABI_SOLID	DCM	342450680	NA	NA	NA	148724382	0,00616502805446115	2,50255472666806	0,00662391051793628	2,4770368848415	0	0	0,0130642975800223	3	0,00435476586000744	1
NC_001716.2	Human herpesvirus 7	153080	SRR9331224	PRJNA549848	ILLUMINA	HCM	1816857490	NA	male	NA	79885332	6,01401194692282e-29	11,1037562242615	1,08714222802701e-28	11,0507345646074	0,00168651743495673	5	0,00640876625283557	19	0,00573415927885288	17
NC_001716.2	Human herpesvirus 7	153080	SRR1175559	PRJNA239241	ABI_SOLID	DCM	345663340	NA	NA	NA	82327844	1,0313947114019e-26	10,634342309723	1,67693162850034e-26	10,5889348514318	0	0	0,00402192299580961	1	0	0
NC_001716.2	Human herpesvirus 7	153080	SRR9331233	PRJNA549848	ILLUMINA	DCM	1091411580	NA	male	NA	22865192	9,27378170310027e-32	11,668120494618	2,4329955739596e-31	11,5857656514897	0,000559791958882366	1	0,00335875175329419	6	0,00279895979441183	5
NC_001722.1	Human immunodeficiency virus 2	10359	SRR1175563	PRJNA239241	ABI_SOLID	healthy	347468550	NA	NA	NA	115072850	1,69935278439199e-11	6,62817146319948	2,09627522110545e-11	6,59710811240124	0	0	0,0910323294919528	1	0	0
NC_001722.1	Human immunodeficiency virus 2	10359	SRR1175569	PRJNA239241	ABI_SOLID	DCM	353022450	NA	NA	NA	102108402	5,59883896168977e-38	12,8295749671627	2,67150156290073e-37	12,7079301046332	0	0	0,0820616871298135	1	0	0
NC_001722.1	Human immunodeficiency virus 2	10359	SRR1175572	PRJNA239241	ABI_SOLID	DCM	332272160	NA	NA	NA	111143030	1,89497132313171e-36	12,5537764779315	6,83841804686869e-36	12,4517754821798	0	0	0,0837949071890155	1	0	0
NC_001722.1	Human immunodeficiency virus 2	10359	SRR1175545	PRJNA239241	ABI_SOLID	healthy	155282380	NA	NA	NA	61813476	6,28764153331116e-27	10,6803822132455	1,03059124464172e-26	10,634414960667	0	0	0,179431997246795	1	0	0
NC_001729.1	Adeno-associated virus - 3	4726	SRR10676863	PRJNA595151	ILLUMINA	DCM	11777522500	65	male	Caucasian	691643638	4,52729853068022e-39	13,0229970507821	3,14848868464613e-38	12,8740987993507	0	0	0,0064249632807762	1	0	0
NC_001729.1	Adeno-associated virus - 3	4726	SRR1175570	PRJNA239241	ABI_SOLID	DCM	455376130	NA	NA	NA	139424354	4,04608560847184e-29	11,1391125003372	7,42935708599947e-29	11,0848573062909	0	0	0,146550875264727	1	0	0
NC_001731.1	Molluscum contagiosum virus subtype 1	190289	SRR9331221	PRJNA549848	ILLUMINA	HCM	1994802180	NA	male	NA	66345726	5,77653685041708e-26	10,4725160612856	9,12007920478303e-26	10,4292083589006	0,00146551463737668	6	0,0127011268572646	52	0,00757182562644618	31
NC_001731.1	Molluscum contagiosum virus subtype 1	190289	SRR1175546	PRJNA239241	ABI_SOLID	healthy	244658150	NA	NA	NA	68689812	3,38555939029672e-38	12,8684920521902	1,7016955794242e-37	12,7431569317883	0,009553793651653	2	0,176745182555581	37	0,0716534523873975	15
NC_001731.1	Molluscum contagiosum virus subtype 1	190289	SRR1175563	PRJNA239241	ABI_SOLID	healthy	347468550	NA	NA	NA	115072850	7,82039273725585e-30	11,2845681309211	1,63964508325568e-29	11,2192801010201	0	0	0,361761766513677	73	0,113979734654994	23
NC_001731.1	Molluscum contagiosum virus subtype 1	190289	SRR1175549	PRJNA239241	ABI_SOLID	healthy	257750680	NA	NA	NA	58929830	1,93073861898798e-29	11,2048177413908	3,64253296295069e-29	11,1484669626366	0	0	0,268322701836949	50	0,107329080734779	20
NC_001731.1	Molluscum contagiosum virus subtype 1	190289	SRR915775	PRJNA209081	ILLUMINA	healthy	1319775768	NA	NA	NA	13248222	3,99290780294504e-27	10,7224514977976	6,58709952317776e-27	10,6760622694307	0,00124635942230383	4	0,00249271884460766	8	0,00155794927787979	5
NC_001731.1	Molluscum contagiosum virus subtype 1	190289	SRR1175560	PRJNA239241	ABI_SOLID	DCM	290623850	NA	NA	NA	86484048	5,57825457907629e-23	9,80091975698973	8,18278975508822e-23	9,76214546396472	0,00779800391138165	2	0,202748101695923	52	0,0662830332467441	17
NC_001731.1	Molluscum contagiosum virus subtype 1	190289	SRR1175571	PRJNA239241	ABI_SOLID	DCM	376619320	NA	NA	NA	117822918	2,1633138815083e-27	10,7789786925514	3,60342537693177e-27	10,731938156642	0,00729796283213902	2	0,277322587621283	76	0,0912245354017378	25
NC_001731.1	Molluscum contagiosum virus subtype 1	190289	SRR830982	PRJNA198165	ILLUMINA	DCM	2595279638	NA	NA	NA	55377628	4,52729853068022e-39	13,0229970507821	3,14848868464613e-38	12,8740987993507	0	0	0,000474323220434259	1	0	0
NC_001731.1	Molluscum contagiosum virus subtype 1	190289	SRR1175544	PRJNA239241	ABI_SOLID	healthy	232737230	NA	NA	NA	79201724	2,90649345988782e-34	12,148917896176	8,60798127710741e-34	12,059819584989	0	0	0,311428744367788	43	0,152093107714501	21
NC_001731.1	Molluscum contagiosum virus subtype 1	190289	SRR1175562	PRJNA239241	ABI_SOLID	healthy	251601350	NA	NA	NA	57085734	7,63213027855954e-30	11,2867107466571	1,63964508325568e-29	11,2192801010201	0	0	0,168354104554459	38	0,053164454069829	12
NC_001731.1	Molluscum contagiosum virus subtype 1	190289	SRR9331225	PRJNA549848	ILLUMINA	HCM	1259394360	NA	male	NA	37112868	3,13427932994141e-36	12,5138803059832	1,10666152497572e-35	12,413302185621	0,00281111063404669	7	0,0100396808358811	25	0,00963809360244581	24
NC_001731.1	Molluscum contagiosum virus subtype 1	190289	SRR9331222	PRJNA549848	ILLUMINA	HCM	1712941230	NA	male	NA	112692576	5,16330410056154e-05	3,88278685556433	5,76300560022066e-05	3,85599443002986	0,00646353295963199	23	0,0469308697503714	167	0,0295074330765808	105
NC_001731.1	Molluscum contagiosum virus subtype 1	190289	SRR1175566	PRJNA239241	ABI_SOLID	healthy	244791140	NA	NA	NA	72696552	2,93915633290529e-12	6,88256790822505	3,66580925093343e-12	6,85103770880708	0,0128876966518177	2	0,32863626462135	51	0,141764663169994	22
NC_001731.1	Molluscum contagiosum virus subtype 1	190289	SRR9331238	PRJNA549848	ILLUMINA	healthy	1499866550	NA	male	NA	38941384	3,0615013689815e-30	11,3667428570156	7,30655641065365e-30	11,2905429730639	0,00231370721468974	7	0,00826324005246337	25	0,00594953283777363	18
NC_001731.1	Molluscum contagiosum virus subtype 1	190289	SRR9331232	PRJNA549848	ILLUMINA	DCM	1713795090	NA	male	NA	42712616	1,53025886816977e-21	9,46064421004553	2,18685704725344e-21	9,42324180165182	0,00129431811223273	5	0,00465954520403782	18	0,002847499846912	11
NC_001731.1	Molluscum contagiosum virus subtype 1	190289	SRR915772	PRJNA209081	ILLUMINA	healthy	1325125584	NA	NA	NA	11687012	0,000274439283009488	3,45569374609117	0,000303114019218484	3,42881256388811	0,000612366028782059	2	0,0030618301439103	10	0,00183709808634618	6
NC_001731.1	Molluscum contagiosum virus subtype 1	190289	SRR9331242	PRJNA549848	ILLUMINA	healthy	991818030	NA	male	NA	26072030	1,23799589103185e-38	12,9459751309866	7,04161404576144e-38	12,8117983851031	0,00357435167803446	7	0,00919119002923146	18	0,00510621668290637	10
NC_001731.1	Molluscum contagiosum virus subtype 1	190289	SRR915767	PRJNA209081	ILLUMINA	healthy	851810976	NA	NA	NA	10442322	1,23799589103185e-38	12,9459751309866	7,04161404576144e-38	12,8117983851031	0,0019949707859531	4	0,00299245617892966	6	0,000997485392976552	2
NC_001731.1	Molluscum contagiosum virus subtype 1	190289	SRR915774	PRJNA209081	ILLUMINA	healthy	1374351192	NA	NA	NA	11885824	7,48643949753079e-39	12,9845432213353	4,77173708604212e-38	12,8419541114636	0,000593953361249783	2	0,00237581344499913	8	0,00148488340312446	5
NC_001731.1	Molluscum contagiosum virus subtype 1	190289	SRR9331237	PRJNA549848	ILLUMINA	healthy	1790404350	NA	male	NA	50990760	1,91237320686836e-31	11,6063783386853	4,92685275755251e-31	11,5251529551878	0,00108785550603779	4	0,00707106078924562	26	0,00652713303622672	24
NC_001731.1	Molluscum contagiosum virus subtype 1	190289	SRR9331223	PRJNA549848	ILLUMINA	HCM	1610975870	NA	male	NA	49022854	2,31842256706598e-13	7,2355388097439	2,92774884365196e-13	7,2038052655237	0,00057221537740398	2	0,00715269221754974	25	0,00629436915144378	22
NC_001731.1	Molluscum contagiosum virus subtype 1	190289	SRR1175559	PRJNA239241	ABI_SOLID	DCM	345663340	NA	NA	NA	82327844	5,59883896168977e-38	12,8295749671627	2,67150156290073e-37	12,7079301046332	0,00647095704111678	2	0,126183662301777	39	0,0452966992878175	14
NC_001731.1	Molluscum contagiosum virus subtype 1	190289	SRR915770	PRJNA209081	ILLUMINA	healthy	1271732832	NA	NA	NA	12480688	3,58058489362625e-34	12,1318515903369	1,05907011640577e-33	12,0427352727781	0	0	0,00159033687483411	5	0,000318067374966822	1
NC_001731.1	Molluscum contagiosum virus subtype 1	190289	SRR1175568	PRJNA239241	ABI_SOLID	DCM	351619840	NA	NA	NA	104378558	2,47256147082669e-15	7,82829962548835	3,20667607890717e-15	7,79554018832174	0,00788140693020948	2	0,319196980673484	81	0,114280400488037	29
NC_001731.1	Molluscum contagiosum virus subtype 1	190289	SRR1175554	PRJNA239241	ABI_SOLID	healthy	278687970	NA	NA	NA	61045490	2,04724999016508e-38	12,9072917547433	1,09213157472238e-37	12,777702696879	0,00920348883255968	2	0,220883731981432	48	0,0368139553302387	8
NC_001731.1	Molluscum contagiosum virus subtype 1	190289	SRR1175564	PRJNA239241	ABI_SOLID	DCM	118817820	NA	NA	NA	29784496	0,000113090889906313	3,68782199833247	0,000125674834958156	3,66088081319547	0	0	0,581810802196459	42	0,332463315540834	24
NC_001731.1	Molluscum contagiosum virus subtype 1	190289	SRR1175572	PRJNA239241	ABI_SOLID	DCM	332272160	NA	NA	NA	111143030	7,81239654831838e-30	11,2846580897897	1,63964508325568e-29	11,2192801010201	0	0	0,328438658761741	72	0,104917904882223	23
NC_001731.1	Molluscum contagiosum virus subtype 1	190289	SRR9331226	PRJNA549848	ILLUMINA	HCM	1240784160	NA	male	NA	47610108	3,73248434442766e-28	10,9394520769	6,43722387815323e-28	10,8899262564972	0,00376134004078087	10	0,0120362881304988	32	0,00977948410603025	26
NC_001731.1	Molluscum contagiosum virus subtype 1	190289	SRR915771	PRJNA209081	ILLUMINA	healthy	1271209104	NA	NA	NA	10986072	7,39938590626587e-39	12,9854387272323	4,77173708604212e-38	12,8419541114636	0,000642038315955683	2	0,00128407663191137	4	0,000963057473933525	3
NC_001731.1	Molluscum contagiosum virus subtype 1	190289	SRR1175569	PRJNA239241	ABI_SOLID	DCM	353022450	NA	NA	NA	102108402	2,51138242406712e-06	4,56383462898177	2,86306763493698e-06	4,53625716159136	0	0	0,263570379799602	59	0,0804113023117431	18
NC_001731.1	Molluscum contagiosum virus subtype 1	190289	SRR9331240	PRJNA549848	ILLUMINA	healthy	1672467650	NA	male	NA	53819838	5,64500578273388e-33	11,9039315334358	1,56209563967638e-32	11,8187170545602	0,00314601782244127	11	0,00972405508754574	34	0,00629203564488254	22
NC_001731.1	Molluscum contagiosum virus subtype 1	190289	SRR9331220	PRJNA549848	ILLUMINA	HCM	1753885840	NA	male	NA	54089412	2,19791719935395e-12	6,92383321007636	2,74679684917442e-12	6,8922003216515	0,00191782926304044	7	0,00794529266116755	29	0,00520553657110977	19
NC_001731.1	Molluscum contagiosum virus subtype 1	190289	SRR1175545	PRJNA239241	ABI_SOLID	healthy	155282380	NA	NA	NA	61813476	3,16349308127564e-24	10,0866855103187	4,75735630585356e-24	10,0465426537051	0,0195359275573423	2	0,34187873225349	35	0,136751492901396	14
NC_001731.1	Molluscum contagiosum virus subtype 1	190289	SRR915778	PRJNA209081	ILLUMINA	healthy	1187396784	NA	NA	NA	16877160	3,06142102881951e-28	10,9574072698424	5,3118747194492e-28	10,9074122511406	0,000355279272062326	1	0,00213167563237396	6	0,00177639636031163	5
NC_001731.1	Molluscum contagiosum virus subtype 1	190289	SRR9331228	PRJNA549848	ILLUMINA	DCM	1725491880	NA	male	NA	39061348	3,23502452915509e-15	7,79442878552097	4,19235261030265e-15	7,76162646479059	0,00169225518696744	6	0,00507676556090231	18	0,0028204253116124	10
NC_001731.1	Molluscum contagiosum virus subtype 1	190289	SRR1175541	PRJNA239241	ABI_SOLID	healthy	273104700	NA	NA	NA	72566062	2,57024218656976e-37	12,7109519261008	1,06901537917196e-36	12,5990130390729	0	0	0,126119105336557	30	0,0756714632019342	18
NC_001731.1	Molluscum contagiosum virus subtype 1	190289	SRR9331236	PRJNA549848	ILLUMINA	healthy	1297295230	NA	male	NA	35986452	2,06361237647469e-33	11,9875933825686	5,84704356237426e-33	11,9009975362538	0	0	0,00735835541063739	18	0,00694955788782421	17
NC_001731.1	Molluscum contagiosum virus subtype 1	190289	SRR9331229	PRJNA549848	ILLUMINA	DCM	1053014620	NA	male	NA	25786734	0,0469471049204756	1,67520401622749	0,0495961804902503	1,64878172126004	0,0039910775157479	8	0,0114743478577752	23	0,0109754631683067	22
NC_001731.1	Molluscum contagiosum virus subtype 1	190289	SRR1175573	PRJNA239241	ABI_SOLID	DCM	217206550	NA	NA	NA	64582882	7,50694235615156e-30	11,2881647432258	1,63964508325568e-29	11,2192801010201	0	0	0,248065316924798	40	0,0992261267699192	16
NC_001731.1	Molluscum contagiosum virus subtype 1	190289	SRR915777	PRJNA209081	ILLUMINA	healthy	1329990192	NA	NA	NA	13692888	1,91151090666613e-38	12,9125744326861	1,07655667538549e-37	12,7788200066881	0,000313847029769748	1	0,00251077623815798	8	0,00219692920838823	7
NC_001731.1	Molluscum contagiosum virus subtype 1	190289	SRR1175570	PRJNA239241	ABI_SOLID	DCM	455376130	NA	NA	NA	139424354	1,14571447641115e-36	12,5935462087748	4,28069829658566e-36	12,4891025038236	0	0	0,200184818920486	55	0,134669787273782	37
NC_001731.1	Molluscum contagiosum virus subtype 1	190289	SRR1175565	PRJNA239241	ABI_SOLID	DCM	294164200	NA	NA	NA	76457258	3,91526800625488e-30	11,3452463989124	9,27328730471469e-30	11,2695736654631	0	0	0,144988756781473	37	0,0666164558185148	17
NC_001731.1	Molluscum contagiosum virus subtype 1	190289	SRR9331241	PRJNA549848	ILLUMINA	healthy	1031972410	NA	male	NA	27978302	1,08043597181308e-14	7,64067421403795	1,39046180227152e-14	7,60812892848758	0,000977759507329772	2	0,0068443165513084	14	0,00586655704397863	12
NC_001731.1	Molluscum contagiosum virus subtype 1	190289	SRR1175557	PRJNA239241	ABI_SOLID	DCM	498555970	NA	NA	NA	142169416	2,3153906253929e-35	12,3540703928203	7,55415431485025e-35	12,2586024353933	0,00441815034770308	1	0,463905786508823	105	0,185562314603529	42
NC_001731.1	Molluscum contagiosum virus subtype 1	190289	SRR9331234	PRJNA549848	ILLUMINA	DCM	1680725690	NA	male	NA	43627018	2,06361237647469e-33	11,9875933825686	5,84704356237426e-33	11,9009975362538	0,000921800309325523	3	0,00614533539550348	20	0,00522353508617796	17
NC_001731.1	Molluscum contagiosum virus subtype 1	190289	SRR1175543	PRJNA239241	ABI_SOLID	healthy	127696250	NA	NA	NA	39417366	1,59877047158913e-27	10,8067631855668	2,67799900299583e-27	10,7593268228103	0	0	0,270662206510176	21	0,128886765004846	10
NC_001731.1	Molluscum contagiosum virus subtype 1	190289	SRR1175548	PRJNA239241	ABI_SOLID	DCM	342450680	NA	NA	NA	148724382	2,04724999016508e-38	12,9072917547433	1,09213157472238e-37	12,777702696879	0,0105097124560527	3	0,241723386489213	69	0,0910841746191237	26
NC_001731.1	Molluscum contagiosum virus subtype 1	190289	SRR9331224	PRJNA549848	ILLUMINA	HCM	1816857490	NA	male	NA	79885332	2,36514959925491e-12	6,91344296330837	2,95417976667524e-12	6,88184183211168	0,00271347360008383	10	0,0168235363205198	62	0,0135673680004192	50
NC_001731.1	Molluscum contagiosum virus subtype 1	190289	SRR915766	PRJNA209081	ILLUMINA	healthy	795284064	NA	NA	NA	8810402	1,8122486096081e-08	5,50823481753839	2,13914451067124e-08	5,47896171938084	0,00264049745762729	5	0,00580909440678003	11	0,00528099491525457	10
NC_001781.1	Human orthopneumovirus Subgroup B	15225	SRR9331240	PRJNA549848	ILLUMINA	healthy	1672467650	NA	male	NA	53819838	2,48250388752277e-15	7,82779496337692	3,2189628630249e-15	7,79505730149138	0	0	0,00357457880528154	1	0	0
NC_001781.1	Human orthopneumovirus Subgroup B	15225	SRR1175566	PRJNA239241	ABI_SOLID	healthy	244791140	NA	NA	NA	72696552	7,79642793780717e-30	11,2848380138908	1,63964508325568e-29	11,2192801010201	0	0	0,241614473712092	3	0,0805381579040305	1
NC_001781.1	Human orthopneumovirus Subgroup B	15225	SRR915772	PRJNA209081	ILLUMINA	healthy	1325125584	NA	NA	NA	11687012	1,76903013952063e-10	6,27315427170466	2,14374005090763e-10	6,24318546450701	0	0	0,00382681508213167	1	0	0
NC_001781.1	Human orthopneumovirus Subgroup B	15225	SRR9331222	PRJNA549848	ILLUMINA	HCM	1712941230	NA	male	NA	112692576	8,03282352401599e-29	11,0778657722716	1,43808052197795e-28	11,0255931487785	0	0	0,00702471177757071	2	0	0
NC_001781.1	Human orthopneumovirus Subgroup B	15225	SRR9331232	PRJNA549848	ILLUMINA	DCM	1713795090	NA	male	NA	42712616	3,87618162873185e-11	6,50532878996611	4,75084623100544e-11	6,4746738977439	0	0	0,00323539572096753	1	0	0
NC_001781.1	Human orthopneumovirus Subgroup B	15225	SRR9331230	PRJNA549848	ILLUMINA	DCM	1838016740	NA	male	NA	37939262	7,94772900786038e-30	11,2831477409372	1,63964508325568e-29	11,2192801010201	0	0	0,00330772113259912	1	0	0
NC_001781.1	Human orthopneumovirus Subgroup B	15225	SRR9331228	PRJNA549848	ILLUMINA	DCM	1725491880	NA	male	NA	39061348	6,54128675402221e-32	11,697783736909	1,72600542576369e-31	11,6151452903744	0	0	0,00705019260586419	2	0,00352509630293209	1
NC_001786.1	Barmah Forest virus	11488	SRR9331222	PRJNA549848	ILLUMINA	HCM	1712941230	NA	male	NA	112692576	3,11775301308367e-27	10,7453056295685	5,16194721756575e-27	10,6986794799355	0	0	0,00465491107301158	1	0	0
NC_001786.1	Barmah Forest virus	11488	SRR9331241	PRJNA549848	ILLUMINA	healthy	1031972410	NA	male	NA	27978302	1,78606881531718e-22	9,68268368998401	2,5906858412591e-22	9,64459817676498	0,00809787947816308	1	0,00809787947816308	1	0	0
NC_001786.1	Barmah Forest virus	11488	SRR9331231	PRJNA549848	ILLUMINA	DCM	2056603570	NA	male	NA	42902284	7,08742177828898e-30	11,2932189706477	1,60824554288717e-29	11,220990051551	0	0	0,00369072918986374	1	0	0
NC_001792.2	Porcine circovirus 1	1758	SRR9331220	PRJNA549848	ILLUMINA	HCM	1753885840	NA	male	NA	54089412	3,13427932994141e-36	12,5138803059832	1,10666152497572e-35	12,413302185621	0,0296555999215588	1	0,0593111998431176	2	0,0296555999215588	1
NC_001792.2	Porcine circovirus 1	1758	SRR1175548	PRJNA239241	ABI_SOLID	DCM	342450680	NA	NA	NA	148724382	6,92721811965379e-37	12,6331906935851	2,67699188414742e-36	12,5263975896834	0	0	0,379196563054573	1	0	0
NC_001792.2	Porcine circovirus 1	1758	SRR9331223	PRJNA549848	ILLUMINA	HCM	1610975870	NA	male	NA	49022854	2,05384983673654e-19	8,93402890224224	2,82635734592765e-19	8,89865570474196	0,03096879748317	1	0,03096879748317	1	0	0
NC_001792.2	Porcine circovirus 1	1758	SRR1175565	PRJNA239241	ABI_SOLID	DCM	294164200	NA	NA	NA	76457258	1,91151090666613e-38	12,9125744326861	1,07655667538549e-37	12,7788200066881	0	0	0,424157758189432	1	0	0
NC_001792.2	Porcine circovirus 1	1758	SRR9331229	PRJNA549848	ILLUMINA	DCM	1053014620	NA	male	NA	25786734	3,92007520981209e-30	11,3451390638301	9,27508153120483e-30	11,2695566305604	0,108000305659009	2	0,108000305659009	2	0	0
NC_001792.2	Porcine circovirus 1	1758	SRR1175557	PRJNA239241	ABI_SOLID	DCM	498555970	NA	NA	NA	142169416	2,53250005195741e-37	12,7121086122302	1,05715722095987e-36	12,5998928868806	0	0	0,478228334194579	1	0	0
NC_001792.2	Porcine circovirus 1	1758	SRR9331225	PRJNA549848	ILLUMINA	HCM	1259394360	NA	male	NA	37112868	2,5649898602108e-15	7,82368323213654	3,32529157160536e-15	7,79095265823037	0	0	0,0434685057242086	1	0	0
NC_001792.2	Porcine circovirus 1	1758	SRR1175543	PRJNA239241	ABI_SOLID	healthy	127696250	NA	NA	NA	39417366	2,51821436092898e-29	11,1812695509592	4,69925336065806e-29	11,125775420011	0	0	1,39509292525638	1	0	0
NC_001792.2	Porcine circovirus 1	1758	SRR9331232	PRJNA549848	ILLUMINA	DCM	1713795090	NA	male	NA	42712616	2,55437483229908e-32	11,7773270910586	6,86931877601839e-32	11,6936299985417	0	0	0,0280198520203246	1	0	0
NC_001792.2	Porcine circovirus 1	1758	SRR1175572	PRJNA239241	ABI_SOLID	DCM	332272160	NA	NA	NA	111143030	8,57501152187842e-36	12,4337037623781	2,89101590612496e-35	12,3362009684354	0	0	0,493760775637663	1	0	0
NC_001792.2	Porcine circovirus 1	1758	SRR9331231	PRJNA549848	ILLUMINA	DCM	2056603570	NA	male	NA	42902284	9,78628612470075e-11	6,36465770943486	1,19138150182174e-10	6,33439375018108	0,0241178025785862	1	0,0482356051571725	2	0	0
NC_001792.2	Porcine circovirus 1	1758	SRR9331235	PRJNA549848	ILLUMINA	healthy	1465645230	NA	male	NA	39817568	4,18841705303169e-37	12,6727111087201	1,67609863549101e-36	12,5634886038213	0,0358462515257003	1	0,0358462515257003	1	0	0
NC_001792.2	Porcine circovirus 1	1758	SRR9331240	PRJNA549848	ILLUMINA	healthy	1672467650	NA	male	NA	53819838	8,13348831741246e-30	11,2811156533517	1,63964508325568e-29	11,2192801010201	0,0309573164450577	1	0,0619146328901155	2	0	0
NC_001796.2	Human parainfluenza virus 3	15462	SRR9331225	PRJNA549848	ILLUMINA	HCM	1259394360	NA	male	NA	37112868	9,51330564781683e-31	11,4683436954552	2,35722766340243e-30	11,389544909494	0,00494228644827052	1	0,00494228644827052	1	0	0
NC_001796.2	Human parainfluenza virus 3	15462	SRR9331222	PRJNA549848	ILLUMINA	HCM	1712941230	NA	male	NA	112692576	1,2696742764618e-29	11,2418736271352	2,44710573732651e-29	11,1838110391055	0	0	0,00345851884664061	1	0	0
NC_001796.2	Human parainfluenza virus 3	15462	SRR9331228	PRJNA549848	ILLUMINA	DCM	1725491880	NA	male	NA	39061348	8,00311327387724e-30	11,2825369831324	1,63964508325568e-29	11,2192801010201	0	0	0,00347106397698494	1	0	0
NC_001796.2	Human parainfluenza virus 3	15462	SRR915774	PRJNA209081	ILLUMINA	healthy	1374351192	NA	NA	NA	11885824	2,0141982838516e-30	11,4032405629209	4,89030261778953e-30	11,3257784900051	0	0	0,00365485678304424	1	0	0
NC_001798.2	Human herpesvirus 2 strain HG52	154675	SRR915771	PRJNA209081	ILLUMINA	healthy	1271209104	NA	NA	NA	10986072	9,27378170310027e-32	11,668120494618	2,4329955739596e-31	11,5857656514897	0	0	0,00236960392639194	6	0,00157973595092796	4
NC_001798.2	Human herpesvirus 2 strain HG52	154675	SRR1175570	PRJNA239241	ABI_SOLID	DCM	455376130	NA	NA	NA	139424354	7,79702995206318e-30	11,284831224148	1,63964508325568e-29	11,2192801010201	0	0	0,0089555446775639	2	0	0
NC_001798.2	Human herpesvirus 2 strain HG52	154675	SRR10677044	PRJNA595151	ILLUMINA	healthy	14021057500	67	female	Caucasian	412069256	2,89805653557824e-06	4,53369345518233	3,30005741729501e-06	4,5061927174482	0	0	0,000147856828439711	1	0	0
NC_001798.2	Human herpesvirus 2 strain HG52	154675	SRR9331222	PRJNA549848	ILLUMINA	HCM	1712941230	NA	male	NA	112692576	8,00141544985903e-30	11,2825556437281	1,63964508325568e-29	11,2192801010201	0,00207437343100399	6	0,0152120718273626	44	0,0117547827756893	34
NC_001798.2	Human herpesvirus 2 strain HG52	154675	SRR9331237	PRJNA549848	ILLUMINA	healthy	1790404350	NA	male	NA	50990760	2,89022579254696e-30	11,3717682854977	6,92666251154173e-30	11,2952348450451	0,000334583701937004	1	0,0080300088464881	24	0,0076954251445511	23
NC_001798.2	Human herpesvirus 2 strain HG52	154675	SRR9331230	PRJNA549848	ILLUMINA	DCM	1838016740	NA	male	NA	37939262	3,77727936411197e-10	6,1540148890012	4,55887695605363e-10	6,12413504957076	0,00195351753976357	6	0,0140002090349722	43	0,0113955189819541	35
NC_001798.2	Human herpesvirus 2 strain HG52	154675	SRR10676873	PRJNA595151	ILLUMINA	DCM	9749764750	63	male	African American	411987086	4,52729853068022e-39	13,0229970507821	3,14848868464613e-38	12,8740987993507	0	0	0,000214967866469825	1	0	0
NC_001798.2	Human herpesvirus 2 strain HG52	154675	SRR915767	PRJNA209081	ILLUMINA	healthy	851810976	NA	NA	NA	10442322	1,23799589103185e-38	12,9459751309866	7,04161404576144e-38	12,8117983851031	0,00613578464341733	10	0,0104308338938095	17	0,0036814707860504	6
NC_001798.2	Human herpesvirus 2 strain HG52	154675	SRR9331220	PRJNA549848	ILLUMINA	HCM	1753885840	NA	male	NA	54089412	1,20548611262117e-31	11,6457829464711	3,13389900863414e-31	11,5640543842148	0,00134823454758947	4	0,0219088113983289	65	0,0171899904817658	51
NC_001798.2	Human herpesvirus 2 strain HG52	154675	SRR9331233	PRJNA549848	ILLUMINA	DCM	1091411580	NA	male	NA	22865192	1,20425170543766e-29	11,2465420879476	2,32492651533075e-29	11,188353977555	0	0	0,0664823298392468	120	0,0603881162706492	109
NC_001798.2	Human herpesvirus 2 strain HG52	154675	SRR915775	PRJNA209081	ILLUMINA	healthy	1319775768	NA	NA	NA	13248222	4,98102683934639e-07	4,89238656042958	5,74624503242932e-07	4,86419271091373	0	0	0,00383333583498906	10	0,00115000075049672	3
NC_001798.2	Human herpesvirus 2 strain HG52	154675	SRR9331232	PRJNA549848	ILLUMINA	DCM	1713795090	NA	male	NA	42712616	1,12438467280206e-20	9,24981719764668	1,58182782285483e-20	9,21326066630147	0,000636934214989245	2	0,0652857570363976	205	0,0519101385216234	163
NC_001798.2	Human herpesvirus 2 strain HG52	154675	SRR1175541	PRJNA239241	ABI_SOLID	healthy	273104700	NA	NA	NA	72566062	5,18419923244383e-36	12,4738564787231	1,78014157551832e-35	12,3751950549985	0	0	0,0103438730393354	2	0,00517193651966771	1
NC_001798.2	Human herpesvirus 2 strain HG52	154675	SRR915778	PRJNA209081	ILLUMINA	healthy	1187396784	NA	NA	NA	16877160	1,23799589103185e-38	12,9459751309866	7,04161404576144e-38	12,8117983851031	0,000437082511081093	1	0,00437082511081093	10	0,00131124753324328	3
NC_001798.2	Human herpesvirus 2 strain HG52	154675	SRR915768	PRJNA209081	ILLUMINA	healthy	1348754688	NA	NA	NA	15626194	5,32039569476086e-28	10,9072665047495	9,10043286499922e-28	10,8583496899407	0	0	0,00189978687755471	5	0,00113987212653283	3
NC_001798.2	Human herpesvirus 2 strain HG52	154675	SRR915772	PRJNA209081	ILLUMINA	healthy	1325125584	NA	NA	NA	11687012	2,39283754627559e-32	11,7828335609214	6,45258507867329e-32	11,6989424806618	0,000753363628581925	2	0,00414349995720059	11	0,000753363628581925	2
NC_001798.2	Human herpesvirus 2 strain HG52	154675	SRR9331238	PRJNA549848	ILLUMINA	healthy	1499866550	NA	male	NA	38941384	2,88377635698135e-24	10,0957718769596	4,33955920911495e-24	10,0555999200109	0,000813268433214522	2	0,00447297638267987	11	0,00406634216607261	10
NC_001798.2	Human herpesvirus 2 strain HG52	154675	SRR9331229	PRJNA549848	ILLUMINA	DCM	1053014620	NA	male	NA	25786734	0,0323375541895056	1,84749723575547	0,0342782065467591	1,82133194636405	0,00184125945384068	3	0,0141163224794452	23	0,00920629726920339	15
NC_001798.2	Human herpesvirus 2 strain HG52	154675	SRR9331240	PRJNA549848	ILLUMINA	healthy	1672467650	NA	male	NA	53819838	3,13427932994141e-36	12,5138803059832	1,10666152497572e-35	12,413302185621	0,000703707287026494	2	0,0109074629489107	31	0,00809263380080468	23
NC_001798.2	Human herpesvirus 2 strain HG52	154675	SRR10676976	PRJNA595151	ILLUMINA	DCM	11367355750	26	male	African American	295566418	4,52729853068022e-39	13,0229970507821	3,14848868464613e-38	12,8740987993507	0	0	0,000174316909313265	1	0	0
NC_001798.2	Human herpesvirus 2 strain HG52	154675	SRR9331231	PRJNA549848	ILLUMINA	DCM	2056603570	NA	male	NA	42902284	3,29040790168845e-14	7,49597335799299	4,20777827889473e-14	7,46365376171937	0,00137058661493954	5	0,0128835141804317	47	0,00959410630457676	35
NC_001798.2	Human herpesvirus 2 strain HG52	154675	SRR9331242	PRJNA549848	ILLUMINA	healthy	991818030	NA	male	NA	26072030	4,79488098867943e-27	10,7055133861128	7,88172901273118e-27	10,6593860529663	0,000628192575641551	1	0,012563851512831	20	0,0100510812102648	16
NC_001798.2	Human herpesvirus 2 strain HG52	154675	SRR9331236	PRJNA549848	ILLUMINA	healthy	1297295230	NA	male	NA	35986452	1,50337786381221e-20	9,21871723234248	2,11025726297317e-20	9,18228185225798	0,000502923367180209	1	0,0140818542810459	28	0,0100584673436042	20
NC_001798.2	Human herpesvirus 2 strain HG52	154675	SRR9331235	PRJNA549848	ILLUMINA	healthy	1465645230	NA	male	NA	39817568	2,96611449985613e-28	10,9602697380589	5,15301459633665e-28	10,910172772558	0,000814840280357925	2	0,0460384758402228	113	0,0419642744384332	103
NC_001798.2	Human herpesvirus 2 strain HG52	154675	SRR9331221	PRJNA549848	ILLUMINA	HCM	1994802180	NA	male	NA	66345726	1,49521464698897e-16	8,17371209961555	1,97341910093377e-16	8,14018210163029	0,00150245846038344	5	0,0147240929117577	49	0,0123201593751442	41
NC_001798.2	Human herpesvirus 2 strain HG52	154675	SRR915766	PRJNA209081	ILLUMINA	healthy	795284064	NA	NA	NA	8810402	1,32982235387911e-27	10,8236517732796	2,23677096536189e-27	10,7759063789868	0,0012993893537144	2	0,00454786273800041	7	0,00324847338428601	5
NC_001798.2	Human herpesvirus 2 strain HG52	154675	SRR1175548	PRJNA239241	ABI_SOLID	DCM	342450680	NA	NA	NA	148724382	7,44668036999812e-30	11,288873257696	1,63964508325568e-29	11,2192801010201	0	0	0,012929579269758	3	0,004309859756586	1
NC_001798.2	Human herpesvirus 2 strain HG52	154675	SRR9331227	PRJNA549848	ILLUMINA	HCM	1696014810	NA	male	NA	66308022	6,22386599263972e-30	11,3046302923977	1,44327314328139e-29	11,2305565317661	0,0010479328387212	3	0,0160683035270584	46	0,0132738159571352	38
NC_001798.2	Human herpesvirus 2 strain HG52	154675	SRR9331226	PRJNA549848	ILLUMINA	HCM	1240784160	NA	male	NA	47610108	6,83178801557171e-07	4,82985026579005	7,86021692146571e-07	4,80185267499108	0,000462739056098368	1	0,0726500318074437	157	0,0587678601244927	127
NC_001798.2	Human herpesvirus 2 strain HG52	154675	SRR1175549	PRJNA239241	ABI_SOLID	healthy	257750680	NA	NA	NA	58929830	9,29045026268225e-12	6,71676048640633	1,15079653425076e-11	6,685486138712	0	0	0,0264083315906778	4	0,0132041657953389	2
NC_001798.2	Human herpesvirus 2 strain HG52	154675	SRR9331234	PRJNA549848	ILLUMINA	DCM	1680725690	NA	male	NA	43627018	1,64433457040099e-14	7,58641933969249	2,11102818259066e-14	7,55396439705896	0,000756030209843195	2	0,0449837974856701	119	0,0446057823807485	118
NC_001798.2	Human herpesvirus 2 strain HG52	154675	SRR9331224	PRJNA549848	ILLUMINA	HCM	1816857490	NA	male	NA	79885332	7,82628179115759e-30	11,2845019361273	1,63964508325568e-29	11,2192801010201	0,00200295139312631	6	0,0594208913294137	178	0,0577517651684752	173
NC_001798.2	Human herpesvirus 2 strain HG52	154675	SRR9331228	PRJNA549848	ILLUMINA	DCM	1725491880	NA	male	NA	39061348	2,40051704283319e-05	4,06510743651699	2,69817644385848e-05	4,0377621363364	0,000693965944233278	2	0,0208189783269983	60	0,0152672507731321	44
NC_001798.2	Human herpesvirus 2 strain HG52	154675	SRR915770	PRJNA209081	ILLUMINA	healthy	1271732832	NA	NA	NA	12480688	1,40918315593751e-15	7,89869586603395	1,83519663844704e-15	7,86569995259011	0	0	0,00234781533079276	6	0,00195651277566063	5
NC_001798.2	Human herpesvirus 2 strain HG52	154675	SRR915776	PRJNA209081	ILLUMINA	healthy	1295737632	NA	NA	NA	15658304	1,22688332363541e-17	8,47000777146493	1,64807728576713e-17	8,43556184874014	0,000388625134447113	1	0,00466350161336536	12	0,00349762621002402	9
NC_001798.2	Human herpesvirus 2 strain HG52	154675	SRR1175562	PRJNA239241	ABI_SOLID	healthy	251601350	NA	NA	NA	57085734	7,40089749248345e-30	11,2894153515818	1,63964508325568e-29	11,2192801010201	0	0	0,0054504664622023	1	0	0
NC_001798.2	Human herpesvirus 2 strain HG52	154675	SRR915773	PRJNA209081	ILLUMINA	healthy	1183101624	NA	NA	NA	7686952	7,94129176076576e-30	11,2832190023847	1,63964508325568e-29	11,2192801010201	0	0	0,00377170872466346	9	0,00251447248310897	6
NC_001802.1	Human immunodeficiency virus 1	9181	SRR9331227	PRJNA549848	ILLUMINA	HCM	1696014810	NA	male	NA	66308022	5,763168255857e-09	5,70658794377853	6,84388681057613e-09	5,6772495270834	0,0058849439723052	1	0,0117698879446104	2	0,0058849439723052	1
NC_001802.1	Human immunodeficiency virus 1	9181	SRR9331240	PRJNA549848	ILLUMINA	healthy	1672467650	NA	male	NA	53819838	1,50118535525294e-20	9,21887374444574	2,10761025254248e-20	9,18241697629315	0	0	0,00592778153909285	1	0	0
NC_001802.1	Human immunodeficiency virus 1	9181	SRR10677180	PRJNA595151	ILLUMINA	DCM	15895761000	52	female	Caucasian	733061400	4,52729853068022e-39	13,0229970507821	3,14848868464613e-38	12,8740987993507	0,0101379951056305	4	0,0101379951056305	4	0	0
NC_001802.1	Human immunodeficiency virus 1	9181	SRR10676956	PRJNA595151	ILLUMINA	DCM	10313323000	38	male	African American	986524918	4,52729853068022e-39	13,0229970507821	3,14848868464613e-38	12,8740987993507	0,0161688817806738	4	0,0161688817806738	4	0	0
NC_001802.1	Human immunodeficiency virus 1	9181	SRR10676978	PRJNA595151	ILLUMINA	healthy	13143881000	65	female	Caucasian	673927608	0,00118873832826562	3,03851449676914	0,00129812794874652	3,01189125069363	0,00648978080425895	2	0,00973467120638843	3	0	0
NC_001802.1	Human immunodeficiency virus 1	9181	SRR9331236	PRJNA549848	ILLUMINA	healthy	1297295230	NA	male	NA	35986452	3,10756484773746e-17	8,36107124598893	4,14603457646681e-17	8,32699436222295	0,0423644874298	5	0,0762560773736401	9	0,00847289748596001	1
NC_001802.1	Human immunodeficiency virus 1	9181	SRR9331235	PRJNA549848	ILLUMINA	healthy	1465645230	NA	male	NA	39817568	0,0004630805317264	3,31204663282178	0,000509336694972321	3,28531797475948	0	0	0,00686392660736097	1	0	0
NC_001802.1	Human immunodeficiency virus 1	9181	SRR8586417	PRJNA522931	ILLUMINA	HCM	17070194400	47	male	NA	572355620	7,12056493123662e-30	11,2928090109804	1,61257091768381e-29	11,2207525436346	0,00439313347501653	2	0,00658970021252479	3	0	0
NC_001802.1	Human immunodeficiency virus 1	9181	SRR9331220	PRJNA549848	ILLUMINA	HCM	1753885840	NA	male	NA	54089412	8,17656175625615e-30	11,2806510374938	1,63964508325568e-29	11,2192801010201	0,0397496800604185	7	0,0397496800604185	7	0,00567852572291693	1
NC_001802.1	Human immunodeficiency virus 1	9181	SRR915777	PRJNA209081	ILLUMINA	healthy	1329990192	NA	NA	NA	13692888	9,25920274378861e-38	12,7905394274112	4,20767077067272e-37	12,6723514077949	0,0130098327955246	2	0,0130098327955246	2	0	0
NC_001802.1	Human immunodeficiency virus 1	9181	SRR9331222	PRJNA549848	ILLUMINA	HCM	1712941230	NA	male	NA	112692576	5,00415756610047e-20	9,08885972127799	6,95882749173777e-20	9,05293468306032	0,0116491925513031	2	0,0116491925513031	2	0,00582459627565157	1
NC_001802.1	Human immunodeficiency virus 1	9181	SRR10676932	PRJNA595151	ILLUMINA	DCM	18082215350	62	female	African American	648950770	4,52729853068022e-39	13,0229970507821	3,14848868464613e-38	12,8740987993507	0,0072645050959551	3	0,0072645050959551	3	0	0
NC_001802.1	Human immunodeficiency virus 1	9181	SRR9331228	PRJNA549848	ILLUMINA	DCM	1725491880	NA	male	NA	39061348	2,53250005195741e-37	12,7121086122302	1,05715722095987e-36	12,5998928868806	0	0	0,00584572390939344	1	0	0
NC_001802.1	Human immunodeficiency virus 1	9181	SRR10676944	PRJNA595151	ILLUMINA	DCM	12410975500	58	male	Caucasian	746147922	7,95647336204464e-30	11,2830510311019	1,63964508325568e-29	11,2192801010201	0,00598636679403131	2	0,00598636679403131	2	0	0
NC_001802.1	Human immunodeficiency virus 1	9181	SRR10677110	PRJNA595151	ILLUMINA	healthy	18706301100	78	male	Caucasian	1240743248	4,52729853068022e-39	13,0229970507821	3,14848868464613e-38	12,8740987993507	0,00822854926322013	4	0,00822854926322013	4	0	0
NC_001802.1	Human immunodeficiency virus 1	9181	SRR10677068	PRJNA595151	ILLUMINA	healthy	19756259950	41	male	African American	953424982	7,91086010546884e-30	11,2835566640078	1,63964508325568e-29	11,2192801010201	0,0038612943902801	2	0,0038612943902801	2	0	0
NC_001802.1	Human immunodeficiency virus 1	9181	SRR9331231	PRJNA549848	ILLUMINA	DCM	2056603570	NA	male	NA	42902284	8,14965429650788e-30	11,280940991846	1,63964508325568e-29	11,2192801010201	0,0092362698906774	2	0,0092362698906774	2	0	0
NC_001802.1	Human immunodeficiency virus 1	9181	SRR8586423	PRJNA522931	ILLUMINA	HCM	15057542100	30	male	NA	458499196	4,52729853068022e-39	13,0229970507821	3,14848868464613e-38	12,8740987993507	0,00500248960606074	2	0,00500248960606074	2	0	0
NC_001802.1	Human immunodeficiency virus 1	9181	SRR10677156	PRJNA595151	ILLUMINA	DCM	13627888000	56	female	African American	518380156	4,52729853068022e-39	13,0229970507821	3,14848868464613e-38	12,8740987993507	0,00514298607561956	2	0,00514298607561956	2	0	0
NC_001802.1	Human immunodeficiency virus 1	9181	SRR8586433	PRJNA522931	ILLUMINA	HCM	16376741100	41	female	NA	510713994	4,52729853068022e-39	13,0229970507821	3,14848868464613e-38	12,8740987993507	0,00923417623355648	4	0,0115427202919456	5	0	0
NC_001802.1	Human immunodeficiency virus 1	9181	SRR9331225	PRJNA549848	ILLUMINA	HCM	1259394360	NA	male	NA	37112868	1,97013287549522e-24	10,133082897917	2,97839009626571e-24	10,0926042798098	0	0	0,0166469084115366	2	0	0
NC_001802.1	Human immunodeficiency virus 1	9181	SRR9331224	PRJNA549848	ILLUMINA	HCM	1816857490	NA	male	NA	79885332	3,03293566852132e-29	11,1647542550659	5,6200919575e-29	11,1098072779203	0,00562405160534095	1	0,00562405160534095	1	0	0
NC_001803.1	Respiratory syncytial virus	15191	SRR9331231	PRJNA549848	ILLUMINA	DCM	2056603570	NA	male	NA	42902284	0,00263896911452717	2,78956204650404	0,00286044435808743	2,76336423135	0	0	0,00279106687730594	1	0	0
NC_001803.1	Respiratory syncytial virus	15191	SRR9331220	PRJNA549848	ILLUMINA	HCM	1753885840	NA	male	NA	54089412	3,5996837904559e-33	11,9414084266184	1,00501533215045e-32	11,8557141912452	0	0	0,00343193632164442	1	0	0
NC_001806.2	Human herpesvirus 1 strain 17	152222	SRR915764	PRJNA209081	ILLUMINA	healthy	747744552	NA	NA	NA	8493296	6,38936428927517e-28	10,8906058724853	1,08936282956848e-27	10,8419106532807	0,000684248053006773	1	0,00273699221202709	4	0	0
NC_001806.2	Human herpesvirus 1 strain 17	152222	SRR10677110	PRJNA595151	ILLUMINA	healthy	18706301100	78	male	Caucasian	1240743248	4,52729853068022e-39	13,0229970507821	3,14848868464613e-38	12,8740987993507	0	0	0,000124072589352433	1	0	0
NC_001806.2	Human herpesvirus 1 strain 17	152222	SRR1175544	PRJNA239241	ABI_SOLID	healthy	232737230	NA	NA	NA	79201724	3,38555939029672e-38	12,8684920521902	1,7016955794242e-37	12,7431569317883	0	0	0,00905370832883949	1	0	0
NC_001806.2	Human herpesvirus 1 strain 17	152222	SRR9856213	PRJNA557232	ILLUMINA	healthy	11933878750	48	male	NA	229740962	8,22667078650795e-30	11,280113578082	1,63964508325568e-29	11,2192801010201	0	0	0,000160363800892831	1	0	0
NC_001806.2	Human herpesvirus 1 strain 17	152222	SRR10676867	PRJNA595151	ILLUMINA	DCM	12165048000	56	female	Caucasian	598914868	4,52729853068022e-39	13,0229970507821	3,14848868464613e-38	12,8740987993507	0,00037921367497229	2	0,00037921367497229	2	0	0
NC_001806.2	Human herpesvirus 1 strain 17	152222	SRR915773	PRJNA209081	ILLUMINA	healthy	1183101624	NA	NA	NA	7686952	1,11866678718877e-11	6,68963143711507	1,38492963869802e-11	6,65831431878069	0	0	0,00212916021405623	5	0,00127749612843374	3
NC_001806.2	Human herpesvirus 1 strain 17	152222	SRR915765	PRJNA209081	ILLUMINA	healthy	806684040	NA	NA	NA	9394860	1,19582378077169e-38	12,948636332705	7,04161404576144e-38	12,8117983851031	0	0	0,00316320361539689	5	0,00253056289231751	4
[truncated: 5,296 more rows]

## Sheet: HERVK113_envelopeAlignment
Description	Scientific Name	Max Score	Total Score	Query Cover	E value	Per. ident	Acc. Len	Accession
[truncated: 100 more rows]

[truncated: 3 more sheets: viralExpressionByDisease , ReactomeEnrichment, KEGGEnrichment]
